# Supplementary material for: Tris(4,4′-bi-1,3-thia­zole-κ2 N,N′)iron(II) tetra­bromidoferrate(III) bromide
Source: Acta Crystallogr Sect E Struct Rep Online. 2011 Feb 9;67(Pt 3):m311–2. doi: 10.1107/S1600536811004181 (PMC3052137; doi:10.1107/S1600536811004181)
Supplement: Supplementary file 1 [file e-67-0m311-sup1.cif]

##############################################################################
###                                                                        ###
###        Electronic paper (Acta Crystallographica Section E)             ###
###                                                                        ###
##############################################################################
#                                                                            #
# This CIF contains the data in a paper accepted for publication in Acta     #
# Crystallographica Section E. It conforms to the requirements of Notes      #
# for Authors for Section E, and has been peer reviewed under the auspices   #
# of the IUCr Commission on Journals.                                        #
#                                                                            #
# Full details of the Crystallographic Information File format               #
# are given in the paper "The Crystallographic Information File (CIF):       #
# a New Standard Archive File for Crystallography" by S. R. Hall, F. H.      #
# Allen and I. D. Brown [Acta Cryst. (1991), A47, 655-685].                  #
#                                                                            #
# The current version of the core CIF dictionary is obtainable from          #
# ftp://ftp.iucr.org/pub/cif_core.dic. The current version number is 2.4.    #
#                                                                            #
# Software is freely available for graphical display of the structure(s) in  #
# this CIF.  For information consult the CIF home page http://www.iucr.org/  #
# cif/home.html                                                              #
#                                                                            #
# This file may be used for bona fide research purposes within the           #
# scientific community so long as proper attribution is given to the journal # 
# article from which it was obtained.                                        #
#                                                                            #
##############################################################################
                                             
data_I
_audit_creation_method     SHELXL-97
_chemical_name_systematic
;
Tris(4,4'-bi-1,3-thiazole-\k^2^<i>N</i>,<i>N</i>')iron(II)
tetrabromidoferrate(III) bromide
;
_chemical_name_common     ?
_chemical_formula_moiety     'C18 H12 Fe N6 S6 2+, Br4 Fe -, Br -'
_chemical_formula_sum     'C18 H12 Br5 Fe2 N6 S6'
_chemical_formula_iupac     '[Fe (C6 H4 N2 S2)3] [Fe Br4] Br'
_chemical_formula_weight     1015.95
_chemical_melting_point     ?
_symmetry_cell_setting     trigonal
_symmetry_space_group_name_H-M     'R 3'
_symmetry_space_group_name_Hall     'R 3'
loop_
    _symmetry_equiv_pos_as_xyz
    'x, y, z'
    '-y, x-y, z'
    '-x+y, -x, z'
    'x+2/3, y+1/3, z+1/3'
    '-y+2/3, x-y+1/3, z+1/3'
    '-x+y+2/3, -x+1/3, z+1/3'
    'x+1/3, y+2/3, z+2/3'
    '-y+1/3, x-y+2/3, z+2/3'
    '-x+y+1/3, -x+2/3, z+2/3'
_cell_length_a     12.0638(7)
_cell_length_b     12.0638(7)
_cell_length_c     17.6907(13)
_cell_angle_alpha     90.00
_cell_angle_beta     90.00
_cell_angle_gamma     120.00
_cell_volume     2229.7(2)
_cell_formula_units_Z     3
_cell_measurement_reflns_used     1635
_cell_measurement_theta_min     3.0
_cell_measurement_theta_max     28.0
_cell_measurement_temperature     100(2)
_exptl_crystal_description     'prism'
_exptl_crystal_colour     'dark-red'
_exptl_crystal_size_max     0.45
_exptl_crystal_size_mid     0.35
_exptl_crystal_size_min     0.30
_exptl_crystal_density_diffrn     2.270
_exptl_crystal_density_meas     ?
_exptl_crystal_density_method     'not measured'
_exptl_crystal_F_000     1455
_exptl_absorpt_coefficient_mu     8.141
_exptl_absorpt_correction_type     multi-scan
_exptl_absorpt_process_details     '(SADABS; Bruker, 2001)'
_exptl_absorpt_correction_T_min     0.031
_exptl_absorpt_correction_T_max     0.086
_exptl_special_details
;
;
_diffrn_ambient_temperature     100(2)
_diffrn_radiation_type     MoK\a
_diffrn_radiation_wavelength     0.71073
_diffrn_radiation_source     'fine-focus sealed tube'
_diffrn_radiation_monochromator     graphite
_diffrn_measurement_device_type     'Bruker APEXII CCD'
_diffrn_measurement_method     '\f and \w'
_diffrn_detector_area_resol_mean     ?
_diffrn_reflns_number     8430
_diffrn_reflns_av_R_equivalents     0.0992
_diffrn_reflns_av_sigmaI/netI     0.0653
_diffrn_reflns_theta_min     2.26
_diffrn_reflns_theta_max     28.90
_diffrn_reflns_theta_full     28.90
_diffrn_measured_fraction_theta_max     0.991
_diffrn_measured_fraction_theta_full     0.991
_diffrn_reflns_limit_h_min     -16
_diffrn_reflns_limit_h_max     16
_diffrn_reflns_limit_k_min     -16
_diffrn_reflns_limit_k_max     16
_diffrn_reflns_limit_l_min     -24
_diffrn_reflns_limit_l_max     23
_diffrn_standards_number     ?
_diffrn_standards_interval_count     ?
_diffrn_standards_interval_time     ?
_diffrn_standards_decay_%     ?
_refine_special_details
;
;
_reflns_number_total     2508
_reflns_number_gt     2427
_reflns_threshold_expression     I>2\s(I)
_refine_ls_structure_factor_coef     Fsqd
_refine_ls_matrix_type     full
_refine_ls_R_factor_all     0.0373
_refine_ls_R_factor_gt     0.0364
_refine_ls_wR_factor_gt     0.0846
_refine_ls_wR_factor_ref     0.0850
_refine_ls_goodness_of_fit_ref     1.011
_refine_ls_restrained_S_all     1.011
_refine_ls_number_reflns     2508
_refine_ls_number_parameters     112
_refine_ls_number_restraints     1
_refine_ls_hydrogen_treatment     constr
_refine_ls_weighting_scheme     calc
_refine_ls_weighting_details
                 'calc w=1/[\s^2^(Fo^2^)+(0.0485P)^2^] where P=(Fo^2^+2Fc^2^)/3'
_atom_sites_solution_hydrogens     geom
_atom_sites_solution_primary     direct
_atom_sites_solution_secondary     difmap
_refine_ls_shift/su_max     0.000
_refine_ls_shift/su_mean     0.000
_refine_diff_density_max     0.928
_refine_diff_density_min     -0.777
_refine_ls_extinction_method     none
_refine_ls_extinction_coef     ?
_refine_ls_abs_structure_details     'Flack (1983), 1195 Friedel pairs'
_refine_ls_abs_structure_Flack     0.021(9)
loop_
    _atom_type_symbol
    _atom_type_description
    _atom_type_scat_dispersion_real
    _atom_type_scat_dispersion_imag
    _atom_type_scat_source
    'C' 'C' 0.0033 0.0016
                         'International Tables Vol C Tables 4.2.6.8 and 6.1.1.4'
    'H' 'H' 0.0000 0.0000
                         'International Tables Vol C Tables 4.2.6.8 and 6.1.1.4'
    'N' 'N' 0.0061 0.0033
                         'International Tables Vol C Tables 4.2.6.8 and 6.1.1.4'
    'Br' 'Br' -0.2901 2.4595
                         'International Tables Vol C Tables 4.2.6.8 and 6.1.1.4'
    'Fe' 'Fe' 0.3463 0.8444
                         'International Tables Vol C Tables 4.2.6.8 and 6.1.1.4'
    'S' 'S' 0.1246 0.1234
                         'International Tables Vol C Tables 4.2.6.8 and 6.1.1.4'
_computing_data_collection     'APEX2 (Bruker, 2007)'
_computing_cell_refinement     'SAINT (Bruker, 2007)'
_computing_data_reduction     'SAINT (Bruker, 2007)'
_computing_structure_solution     'SHELXS97 (Sheldrick, 2008)'
_computing_structure_refinement     'SHELXL97 (Sheldrick, 2008)'
_computing_molecular_graphics
            'SHELXTL (Sheldrick, 2008) and Mercury (Macrae <i>et al.</i>, 2006)'
_computing_publication_material     'SHELXTL (Sheldrick, 2008)'
loop_
    _atom_site_type_symbol
    _atom_site_label
    _atom_site_fract_x
    _atom_site_fract_y
    _atom_site_fract_z
    _atom_site_U_iso_or_equiv
    _atom_site_adp_type
    _atom_site_calc_flag
    _atom_site_refinement_flags
    _atom_site_occupancy
    _atom_site_disorder_assembly
    _atom_site_disorder_group
    Br Br1 0.53314(4) 0.70585(5) 0.46767(3) 0.02946(13) Uani d . 1 . .
    Br Br2 0.3333 0.6667 0.64196(3) 0.01401(14) Uani d S 1 . .
    Br Br3 1.6667 1.3333 0.53208(4) 0.01483(14) Uani d S 1 . .
    Fe Fe1 1.0000 1.0000 0.48640(5) 0.00941(17) Uani d S 1 . .
    Fe Fe2 0.3333 0.6667 0.50986(6) 0.01351(18) Uani d S 1 . .
    S S1 1.25908(10) 1.31480(10) 0.64504(6) 0.0182(2) Uani d . 1 . .
    S S2 1.33303(9) 1.07879(10) 0.33584(6) 0.01552(19) Uani d . 1 . .
    N N1 1.1247(3) 1.1426(3) 0.54875(19) 0.0120(6) Uani d . 1 . .
    N N2 1.1543(3) 1.0443(3) 0.42603(19) 0.0121(6) Uani d . 1 . .
    C C1 1.1756(4) 1.0038(4) 0.3613(2) 0.0141(7) Uani d . 1 . .
    H H1A 1.1107 0.9401 0.3323 0.017 Uiso calc R 1 . .
    C C2 1.3758(4) 1.1697(4) 0.4169(2) 0.0161(7) Uani d . 1 . .
    H H2A 1.4589 1.2296 0.4310 0.019 Uiso calc R 1 . .
    C C3 1.2677(4) 1.1394(4) 0.4572(2) 0.0132(7) Uani d . 1 . .
    C C4 1.2524(4) 1.1950(4) 0.5268(2) 0.0127(7) Uani d . 1 . .
    C C5 1.3381(4) 1.2906(4) 0.5716(3) 0.0185(8) Uani d . 1 . .
    H H5A 1.4262 1.3361 0.5639 0.022 Uiso calc R 1 . .
    C C6 1.1159(4) 1.1969(4) 0.6109(2) 0.0154(7) Uani d . 1 . .
    H H6A 1.0383 1.1732 0.6345 0.019 Uiso calc R 1 . .
loop_
    _atom_site_aniso_label
    _atom_site_aniso_U_11
    _atom_site_aniso_U_22
    _atom_site_aniso_U_33
    _atom_site_aniso_U_12
    _atom_site_aniso_U_13
    _atom_site_aniso_U_23
    Br1 0.0213(2) 0.0518(3) 0.0176(2) 0.0201(2) 0.00229(16) -0.0064(2)
    Br2 0.01593(18) 0.01593(18) 0.0102(3) 0.00796(9) 0.000 0.000
    Br3 0.01604(19) 0.01604(19) 0.0124(3) 0.00802(9) 0.000 0.000
    Fe1 0.0096(2) 0.0096(2) 0.0090(4) 0.00479(11) 0.000 0.000
    Fe2 0.0153(3) 0.0153(3) 0.0099(4) 0.00764(13) 0.000 0.000
    S1 0.0184(4) 0.0170(4) 0.0170(5) 0.0072(4) -0.0042(4) -0.0073(4)
    S2 0.0162(4) 0.0198(4) 0.0128(4) 0.0107(3) 0.0037(3) 0.0013(3)
    N1 0.0113(13) 0.0118(14) 0.0122(14) 0.0052(12) 0.0016(11) 0.0003(11)
    N2 0.0143(14) 0.0143(14) 0.0102(13) 0.0090(12) 0.0021(12) 0.0016(12)
    C1 0.0135(16) 0.0138(16) 0.0157(17) 0.0074(14) 0.0000(13) -0.0008(13)
    C2 0.0161(16) 0.0175(17) 0.0139(18) 0.0078(14) 0.0027(14) 0.0035(14)
    C3 0.0173(17) 0.0131(15) 0.0134(16) 0.0106(14) 0.0009(13) 0.0036(13)
    C4 0.0156(16) 0.0101(15) 0.0126(16) 0.0065(13) 0.0010(13) 0.0001(12)
    C5 0.0168(17) 0.0198(19) 0.0192(19) 0.0092(15) -0.0020(14) -0.0002(15)
    C6 0.0135(16) 0.0148(17) 0.0151(17) 0.0048(13) -0.0024(14) -0.0020(13)
_geom_special_details
;
;
loop_
    _geom_bond_atom_site_label_1
    _geom_bond_atom_site_label_2
    _geom_bond_site_symmetry_2
    _geom_bond_distance
    _geom_bond_publ_flag
    Fe1 N1 . 1.962(3) y
    Fe1 N2 . 1.974(3) y
    Fe2 Br1 . 2.3348(5) y
    Fe2 Br2 . 2.3370(12) y
    S1 C6 . 1.706(4) ?
    S1 C5 . 1.721(4) ?
    S2 C1 . 1.706(4) ?
    S2 C2 . 1.720(4) ?
    N1 C6 . 1.312(5) ?
    N1 C4 . 1.396(5) ?
    N2 C1 . 1.320(5) ?
    N2 C3 . 1.385(5) ?
    C1 H1A . 0.9300 ?
    C2 C3 . 1.366(6) ?
    C2 H2A . 0.9300 ?
    C3 C4 . 1.458(5) ?
    C4 C5 . 1.355(6) ?
    C5 H5A . 0.9300 ?
    C6 H6A . 0.9300 ?
loop_
    _geom_angle_atom_site_label_1
    _geom_angle_atom_site_label_2
    _geom_angle_atom_site_label_3
    _geom_angle_site_symmetry_1
    _geom_angle_site_symmetry_3
    _geom_angle
    _geom_angle_publ_flag
    N1 Fe1 N1 . 3_675 91.50(14) ?
    N1 Fe1 N1 . 2_765 91.50(14) ?
    N1 Fe1 N1 3_675 2_765 91.50(14) ?
    N1 Fe1 N2 . 3_675 171.87(13) ?
    N1 Fe1 N2 3_675 3_675 82.00(14) ?
    N1 Fe1 N2 2_765 3_675 93.53(13) ?
    N1 Fe1 N2 . . 82.00(14) ?
    N1 Fe1 N2 3_675 . 93.53(13) ?
    N1 Fe1 N2 2_765 . 171.87(13) ?
    N2 Fe1 N2 3_675 . 93.49(14) ?
    N1 Fe1 N2 . 2_765 93.53(13) ?
    N1 Fe1 N2 3_675 2_765 171.87(14) ?
    N1 Fe1 N2 2_765 2_765 82.00(14) ?
    N2 Fe1 N2 3_675 2_765 93.49(14) ?
    N2 Fe1 N2 . 2_765 93.49(14) ?
    Br1 Fe2 Br1 2_665 3_565 110.29(3) ?
    Br1 Fe2 Br1 2_665 . 110.29(3) ?
    Br1 Fe2 Br1 3_565 . 110.29(3) ?
    Br1 Fe2 Br2 2_665 . 108.64(3) ?
    Br1 Fe2 Br2 3_565 . 108.64(3) ?
    Br1 Fe2 Br2 . . 108.64(3) ?
    C6 S1 C5 . . 90.4(2) ?
    C1 S2 C2 . . 91.01(19) ?
    C6 N1 C4 . . 110.7(3) ?
    C6 N1 Fe1 . . 133.8(3) ?
    C4 N1 Fe1 . . 115.4(3) ?
    C1 N2 C3 . . 111.0(3) ?
    C1 N2 Fe1 . . 134.5(3) ?
    C3 N2 Fe1 . . 114.6(3) ?
    N2 C1 S2 . . 113.8(3) ?
    N2 C1 H1A . . 123.1 ?
    S2 C1 H1A . . 123.1 ?
    C3 C2 S2 . . 108.8(3) ?
    C3 C2 H2A . . 125.6 ?
    S2 C2 H2A . . 125.6 ?
    C2 C3 N2 . . 115.4(3) ?
    C2 C3 C4 . . 129.9(4) ?
    N2 C3 C4 . . 114.7(3) ?
    C5 C4 N1 . . 115.0(4) ?
    C5 C4 C3 . . 131.9(4) ?
    N1 C4 C3 . . 113.0(3) ?
    C4 C5 S1 . . 109.5(3) ?
    C4 C5 H5A . . 125.2 ?
    S1 C5 H5A . . 125.2 ?
    N1 C6 S1 . . 114.3(3) ?
    N1 C6 H6A . . 122.8 ?
    S1 C6 H6A . . 122.8 ?
loop_
    _geom_torsion_atom_site_label_1
    _geom_torsion_atom_site_label_2
    _geom_torsion_atom_site_label_3
    _geom_torsion_atom_site_label_4
    _geom_torsion_site_symmetry_1
    _geom_torsion_site_symmetry_2
    _geom_torsion_site_symmetry_3
    _geom_torsion_site_symmetry_4
    _geom_torsion
    _geom_torsion_publ_flag
    N1 Fe1 N1 C6 3_675 . . . -86.9(3) ?
    N1 Fe1 N1 C6 2_765 . . . 4.6(4) ?
    N2 Fe1 N1 C6 . . . . 179.8(4) ?
    N2 Fe1 N1 C6 2_765 . . . 86.7(4) ?
    N1 Fe1 N1 C4 3_675 . . . 88.3(3) ?
    N1 Fe1 N1 C4 2_765 . . . 179.8(3) ?
    N2 Fe1 N1 C4 . . . . -5.1(3) ?
    N2 Fe1 N1 C4 2_765 . . . -98.1(3) ?
    N1 Fe1 N2 C1 . . . . -175.5(4) ?
    N1 Fe1 N2 C1 3_675 . . . 93.5(4) ?
    N2 Fe1 N2 C1 3_675 . . . 11.3(4) ?
    N2 Fe1 N2 C1 2_765 . . . -82.4(3) ?
    N1 Fe1 N2 C3 . . . . 4.6(3) ?
    N1 Fe1 N2 C3 3_675 . . . -86.5(3) ?
    N2 Fe1 N2 C3 3_675 . . . -168.6(3) ?
    N2 Fe1 N2 C3 2_765 . . . 97.6(3) ?
    C3 N2 C1 S2 . . . . 0.0(4) ?
    Fe1 N2 C1 S2 . . . . -180.0(2) ?
    C2 S2 C1 N2 . . . . 0.8(3) ?
    C1 S2 C2 C3 . . . . -1.4(3) ?
    S2 C2 C3 N2 . . . . 1.7(4) ?
    S2 C2 C3 C4 . . . . -175.8(3) ?
    C1 N2 C3 C2 . . . . -1.2(5) ?
    Fe1 N2 C3 C2 . . . . 178.8(3) ?
    C1 N2 C3 C4 . . . . 176.7(3) ?
    Fe1 N2 C3 C4 . . . . -3.3(4) ?
    C6 N1 C4 C5 . . . . -1.7(5) ?
    Fe1 N1 C4 C5 . . . . -178.0(3) ?
    C6 N1 C4 C3 . . . . -179.1(3) ?
    Fe1 N1 C4 C3 . . . . 4.7(4) ?
    C2 C3 C4 C5 . . . . -0.2(7) ?
    N2 C3 C4 C5 . . . . -177.7(4) ?
    C2 C3 C4 N1 . . . . 176.7(4) ?
    N2 C3 C4 N1 . . . . -0.8(5) ?
    N1 C4 C5 S1 . . . . 1.4(5) ?
    C3 C4 C5 S1 . . . . 178.2(3) ?
    C6 S1 C5 C4 . . . . -0.6(3) ?
    C4 N1 C6 S1 . . . . 1.2(4) ?
    Fe1 N1 C6 S1 . . . . 176.5(2) ?
    C5 S1 C6 N1 . . . . -0.3(3) ?
loop_
    _geom_hbond_atom_site_label_D
    _geom_hbond_atom_site_label_H
    _geom_hbond_atom_site_label_A
    _geom_hbond_site_symmetry_A
    _geom_hbond_distance_DH
    _geom_hbond_distance_HA
    _geom_hbond_distance_DA
    _geom_hbond_angle_DHA
    _geom_hbond_publ_flag
    C2 H2A Br3 . 0.93 2.81 3.665(5) 153 yes
    C5 H5A Br3 . 0.93 2.97 3.798(5) 149 yes
data_global
_journal_date_recd_electronic     2011-01-31
_journal_date_accepted     2011-02-03
_journal_name_full     'Acta Crystallographica, Section E'
_journal_year     2011
_journal_volume     67
_journal_issue      3
_journal_page_first     m311
_journal_page_last     m312
_journal_paper_category     QM
_journal_coeditor_code     HY2404
_publ_contact_author
;
      'Safari, Nasser'
       Department of Chemistry
       Shahid Beheshti University
       G. C., Evin
       Tehran 1983963113
       Iran
;
_publ_contact_author_email     'n-safari@cc.sbu.ac.ir'
_publ_contact_author_fax     '0098 021 22431661'
_publ_contact_author_phone     '0098 021 29902886'
_publ_section_title
;
Tris(4,4'-bi-1,3-thiazole-\k^2^<i>N</i>,<i>N</i>')iron(II)
tetrabromidoferrate(III) bromide
;
loop_
    _publ_author_name
    _publ_author_address
    'Abedi, Anita'
;      Department of Chemistry
       Islamic Azad University
       North Tehran Branch
       Tehran
       Iran
;
    'Amani, Vahid'
;      Department of Chemistry
       Shahid Beheshti University
       G. C., Evin
       Tehran 1983963113
       Iran
;
    'Safari, Nasser'
;      Department of Chemistry
       Shahid Beheshti University
       G. C., Evin
       Tehran 1983963113
       Iran
;
