# Supplementary material for: Tris(4,4′-bi-1,3-thia­zole-κ2 N,N′)iron(II) tetra­bromidoferrate(III) bromide
Source: Acta Crystallogr Sect E Struct Rep Online. 2011 Feb 9;67(Pt 3):m311–2. doi: 10.1107/S1600536811004181 (PMC3052137; doi:10.1107/S1600536811004181)
Supplement: Supplementary file 2 [file e-67-0m311-Isup2.hkl]

# 
# h,k,l, Fc-squared, Fo-squared, sigma(Fo-squared) and status flag 
# 
data_I
_shelx_title ' r3 in R3' 
_shelx_refln_list_code          4 
_shelx_F_calc_maximum      493.95 
_exptl_crystal_F_000      1455.00 
_reflns_d_resolution_high  0.7353 
 
loop_ 
 _symmetry_equiv_pos_as_xyz 
 'x, y, z' 
 '-y, x-y, z' 
 '-x+y, -x, z' 
 'x+2/3, y+1/3, z+1/3' 
 '-y+2/3, x-y+1/3, z+1/3' 
 '-x+y+2/3, -x+1/3, z+1/3' 
 'x+1/3, y+2/3, z+2/3' 
 '-y+1/3, x-y+2/3, z+2/3' 
 '-x+y+1/3, -x+2/3, z+2/3' 
 
_cell_length_a    12.0638 
_cell_length_b    12.0638 
_cell_length_c    17.6907 
_cell_angle_alpha  90.000 
_cell_angle_beta   90.000 
_cell_angle_gamma 120.000 
 
_shelx_F_squared_multiplier     1.000 
 
loop_ 
 _refln_index_h 
 _refln_index_k 
 _refln_index_l 
 _refln_F_squared_calc 
 _refln_F_squared_meas 
 _refln_F_squared_sigma 
 _refln_observed_status 
   0   0 -24     4273.19     3854.65    453.37 o 
  -1   1 -23    10676.99    10324.12    346.37 o 
  -3   2 -23     1433.72     1505.42    199.52 o 
   0   2 -23     9136.21     8904.17    341.33 o 
  -2   3 -23     4910.05     4741.81    500.16 o 
   1   3 -23     6528.67     6416.45    401.74 o 
  -4   4 -23     5211.95     5695.55    378.76 o 
  -1   4 -23     4312.62     4195.49    302.21 o 
   0   1 -22    13976.92    13167.32    397.99 o 
  -2   2 -22     4594.89     4894.51    274.55 o 
   1   2 -22    11296.33    10712.56    518.53 o 
  -4   3 -22    13043.70    12178.65   1934.78 o 
  -1   3 -22     2186.07     2119.43    196.92 o 
   2   3 -22     2045.49     2405.55    254.23 o 
  -6   4 -22    16339.91    15831.21    779.89 o 
  -3   4 -22      570.17      540.31    154.49 o 
   0   4 -22     9732.18     8492.99    424.22 o 
  -5   5 -22    12853.49    13586.33   1114.28 o 
  -2   5 -22     6639.96     6629.55    423.70 o 
   1   5 -22     3527.12     3807.92    416.58 o 
  -4   6 -22    13595.40    14229.06   1152.60 o 
  -1   6 -22    11161.96    11151.33    343.57 o 
   0   0 -21     5738.81     5883.88    461.32 o 
   1   1 -21     1502.03     1497.11    253.98 o 
  -1   2 -21     6374.76     6604.61    292.67 o 
   2   2 -21    11089.55    10370.63    962.03 o 
  -3   3 -21     7873.34     8932.90    523.59 o 
   0   3 -21     6710.47     6054.77    272.35 o 
   3   3 -21      144.40      262.58    121.71 o 
  -5   4 -21      156.45      179.90    142.96 o 
  -2   4 -21     5689.12     6380.57    851.50 o 
   1   4 -21     3057.57     2824.23    496.12 o 
   4   4 -21     8289.76     9047.71    318.23 o 
  -7   5 -21      827.29      750.55    182.24 o 
  -4   5 -21     2888.88     2985.69    210.82 o 
  -1   5 -21      494.52      678.09    137.91 o 
   2   5 -21     7714.58     7803.25   1249.75 o 
  -6   6 -21     1317.33     1133.82    154.12 o 
  -3   6 -21     4772.97     5213.68    516.71 o 
   0   6 -21      931.66     1155.39    215.59 o 
  -5   7 -21     7245.77     7653.58    629.67 o 
  -2   7 -21      395.42      456.36    145.31 o 
  -4   8 -21      341.79      365.74    161.76 o 
  -1   1 -20     7663.02     7880.48    456.69 o 
  -3   2 -20    10651.98    11204.07    491.65 o 
   0   2 -20     1520.80     1506.85    168.23 o 
  -5   3 -20     1113.87     1137.47    206.94 o 
  -2   3 -20     2404.10     2609.92    172.70 o 
   1   3 -20    11326.20    11096.11    673.03 o 
  -7   4 -20      119.90      119.92    135.24 o 
  -4   4 -20     2770.82     2685.96    175.00 o 
  -1   4 -20     9046.72     8774.32    290.89 o 
   2   4 -20     2218.02     2451.26    192.22 o 
  -9   5 -20     9385.29     9266.94   1100.79 o 
  -6   5 -20    10118.37    11307.35   1010.51 o 
  -3   5 -20      569.47      636.33    148.72 o 
   0   5 -20     2126.73     2283.36    183.53 o 
   3   5 -20       62.64      -25.41    122.19 o 
  -8   6 -20     9035.07     8222.34    936.91 o 
  -5   6 -20    10823.83    11395.19    438.75 o 
  -2   6 -20     8448.70     8550.50    543.89 o 
   1   6 -20      430.93      416.58    133.53 o 
  -7   7 -20      171.52      136.22    153.33 o 
  -4   7 -20    13493.39    14994.57   1920.09 o 
  -1   7 -20    11704.82    11607.33    435.97 o 
  -6   8 -20     1215.80     1112.38    166.90 o 
  -3   8 -20      120.04      201.24    141.66 o 
  -5   9 -20      961.99     1160.26    181.89 o 
   0   1 -19     2899.92     2558.71    183.68 o 
  -2   2 -19     1268.41     1338.12    132.89 o 
   1   2 -19    13965.83    14269.33    507.05 o 
  -4   3 -19     3711.49     4230.46    345.19 o 
  -1   3 -19     3990.60     4201.65    436.69 o 
   2   3 -19    14126.68    15804.87    800.41 o 
  -6   4 -19      284.38      266.10    115.26 o 
  -3   4 -19     5344.17     5911.14    322.59 o 
   3   4 -19     7349.72     7768.02    534.52 o 
  -8   5 -19     2625.12     2672.88    216.62 o 
  -5   5 -19      874.41      892.58    142.35 o 
  -2   5 -19      767.49     1041.89    165.46 o 
   1   5 -19     2841.57     2851.40    258.15 o 
   4   5 -19     1415.04     1485.22    269.69 o 
 -10   6 -19     2105.22     1994.46    185.09 o 
  -7   6 -19     5031.14     5066.13    380.86 o 
  -4   6 -19       11.47       -2.52    137.30 o 
  -1   6 -19     6023.30     6127.12    291.60 o 
   2   6 -19      453.28      402.97    113.83 o 
  -9   7 -19     1628.33     1774.34    337.84 o 
  -6   7 -19     1943.73     1893.36    160.27 o 
  -3   7 -19     1216.79     1430.24    178.04 o 
   0   7 -19     3010.55     4085.75    658.38 o 
  -8   8 -19     5076.93     4565.85    283.32 o 
  -5   8 -19     5465.56     5795.24    408.50 o 
  -2   8 -19     1876.31     1824.94    174.56 o 
   1   8 -19       76.27       37.35    154.11 o 
  -7   9 -19      547.54      926.72    208.80 o 
  -4   9 -19     5297.08     5147.02    375.92 o 
  -1   9 -19     2343.19     2592.29    487.04 o 
  -6  10 -19     1423.97     1471.81    185.07 o 
   0   0 -18    28419.15    31781.71    874.93 o 
   1   1 -18     4145.66     4665.35    232.59 o 
  -1   2 -18    10892.48    12238.71    714.23 o 
   2   2 -18     5190.85     5421.18    240.94 o 
  -3   3 -18    15245.51    15099.45    520.06 o 
   0   3 -18       63.93       93.50     86.40 o 
   3   3 -18     5674.76     5946.98    313.13 o 
  -5   4 -18    11755.94    11345.55    547.35 o 
  -2   4 -18    24062.62    26041.79   2634.44 o 
   1   4 -18     5629.08     5980.69    160.24 o 
   4   4 -18     4367.11     4249.90    325.16 o 
  -7   5 -18     4168.68     4469.97    204.67 o 
  -4   5 -18     7638.97     7240.42    380.48 o 
  -1   5 -18    14226.23    13810.37    300.93 o 
   2   5 -18    17083.74    15882.18    748.19 o 
   5   5 -18     1146.37     1094.82    166.46 o 
  -9   6 -18     2482.20     2279.22    204.71 o 
  -6   6 -18     9939.96    10691.27    612.74 o 
  -3   6 -18     5553.97     5777.38    557.24 o 
   0   6 -18    12512.43    13680.56    653.24 o 
   3   6 -18     7150.04     7276.80    273.40 o 
  -8   7 -18     8037.92     6898.55    651.61 o 
  -5   7 -18      571.30      548.96    139.22 o 
  -2   7 -18     4618.53     4538.45    250.93 o 
   1   7 -18     1944.32     1943.66    158.72 o 
 -10   8 -18      849.67      850.48    157.62 o 
  -7   8 -18     6800.79     6737.39    278.27 o 
  -4   8 -18     4176.18     4594.36    238.32 o 
  -1   8 -18     3411.66     3881.70    255.72 o 
   2   8 -18     4013.01     3905.17    215.12 o 
  -9   9 -18     3499.06     3022.97    205.06 o 
  -6   9 -18     9057.52     9693.85    585.17 o 
   0   9 -18     2000.93     2173.51    274.41 o 
  -8  10 -18     6097.34     5565.91    442.43 o 
  -5  10 -18     7174.26     8810.50    822.88 o 
  -2  10 -18     2793.22     3216.57    281.16 o 
  -1   1 -17    18528.80    19375.62    771.52 o 
   0   2 -17    41502.80    42851.39   3289.98 o 
  -5   3 -17    27222.39    28296.04    948.86 o 
  -2   3 -17      921.40     1028.19    113.29 o 
   1   3 -17    15809.45    16587.09    592.35 o 
  -7   4 -17    13065.03    12378.38    284.14 o 
  -4   4 -17     1809.61     2066.69    158.51 o 
  -1   4 -17     1054.21     1137.05    107.05 o 
   2   4 -17      112.41      136.79     87.77 o 
  -9   5 -17    11962.84    10173.53   1417.89 o 
  -6   5 -17    22353.68    21186.74    433.96 o 
  -3   5 -17    15992.63    17181.68    659.75 o 
   0   5 -17    28934.13    29196.61    861.61 o 
   3   5 -17     5277.41     5465.88    230.95 o 
 -11   6 -17     3154.08     3519.36    235.39 o 
  -8   6 -17     7884.64     7242.87    462.16 o 
  -5   6 -17    10892.86    11601.54   1249.24 o 
  -2   6 -17    20304.36    20443.72   2055.50 o 
   1   6 -17     2228.05     2366.79    142.43 o 
   4   6 -17     9191.54     8265.57    308.75 o 
 -10   7 -17    23613.06    23517.24   1702.83 o 
  -7   7 -17    14338.30    12774.68    593.40 o 
  -4   7 -17    17020.96    18760.17   1227.03 o 
  -1   7 -17     7504.95     8261.14    246.40 o 
   2   7 -17     7295.46     6868.00    449.20 o 
  -9   8 -17      603.56      557.27    132.12 o 
  -6   8 -17    13126.04    12203.13   1069.99 o 
  -3   8 -17    14532.26    14501.78    679.16 o 
   0   8 -17    27129.24    28765.44   1818.64 o 
   3   8 -17     4495.70     4261.07    618.48 o 
  -8   9 -17      859.38      867.48    151.94 o 
  -5   9 -17     4836.62     5671.29    468.03 o 
  -2   9 -17     6971.25     7313.08    269.13 o 
   1   9 -17     5528.90     4933.31    447.11 o 
 -10  10 -17    13113.08    13452.68    885.28 o 
  -7  10 -17     8937.66     9032.29    285.65 o 
  -4  10 -17      868.42     1066.08    171.42 o 
  -6  11 -17     4061.15     3999.83    235.75 o 
  -3  11 -17     5375.88     5991.59    499.07 o 
  -2   2 -16     2422.73     2492.65    114.90 o 
   1   2 -16    17833.28    20072.12    792.26 o 
  -4   3 -16    15797.08    15316.41    702.04 o 
  -1   3 -16     7333.41     8816.36    520.33 o 
   2   3 -16     6270.48     6665.95    215.81 o 
  -6   4 -16    12086.21    12807.15    634.44 o 
  -3   4 -16     8295.02     8482.10    465.34 o 
   0   4 -16     5919.27     6280.67    302.43 o 
   3   4 -16     3017.34     3257.82    167.82 o 
  -8   5 -16     4476.43     3817.33    255.31 o 
  -5   5 -16    15441.23    15607.84    703.32 o 
  -2   5 -16     1974.95     2001.80    140.23 o 
   1   5 -16      257.04      265.50     84.61 o 
   4   5 -16     1615.36     1426.75    138.06 o 
 -10   6 -16     6248.44     6590.77    270.43 o 
  -7   6 -16     2158.91     2129.16    178.81 o 
  -4   6 -16    19859.74    19266.32   1604.79 o 
  -1   6 -16    18095.77    19647.28   1383.40 o 
   2   6 -16     1268.59     1125.41    133.01 o 
   5   6 -16      393.81      403.49    125.06 o 
 -12   7 -16      590.10      650.03    149.22 o 
  -9   7 -16     4474.89     4212.62    484.38 o 
  -6   7 -16     2083.63     2108.78    135.56 o 
  -3   7 -16     7087.10     8151.97    258.02 o 
   0   7 -16     4698.60     4364.56    176.66 o 
   3   7 -16     7450.14     7381.85    810.68 o 
 -11   8 -16     2446.67     2443.49    261.45 o 
  -8   8 -16     1172.10     1179.18    141.70 o 
  -2   8 -16     2767.63     2942.59    178.48 o 
   1   8 -16    13947.17    13991.92    468.67 o 
   4   8 -16     1570.79     1316.06    168.90 o 
 -10   9 -16      813.68     1006.21    247.46 o 
  -7   9 -16      707.80      654.38    136.43 o 
  -4   9 -16      148.49      194.22    100.74 o 
  -1   9 -16     2141.47     2442.50    253.48 o 
   2   9 -16      203.22      124.51    127.20 o 
  -9  10 -16     1672.88     1488.26    166.16 o 
  -6  10 -16      221.30      248.79    128.97 o 
  -3  10 -16     1346.65     1545.50    187.82 o 
   0  10 -16     1619.46     1781.17    325.11 o 
  -8  11 -16     2967.60     3124.69    265.73 o 
  -5  11 -16      382.97      470.68    140.33 o 
  -2  11 -16     1733.88     1972.47    349.90 o 
  -7  12 -16     6092.72     6834.23    701.93 o 
  -4  12 -16     4161.58     4443.35    247.57 o 
   0   0 -15    21282.67    23393.00   2411.52 o 
   1   1 -15    10658.89    10784.75    662.83 o 
  -1   2 -15    14382.70    13604.73    618.69 o 
   2   2 -15    10000.28    11472.83    580.67 o 
  -3   3 -15     1903.58     1953.82    118.40 o 
   0   3 -15    25552.66    28369.97   1471.15 o 
   3   3 -15     2835.13     2718.07    272.66 o 
  -5   4 -15     3363.63     3464.86    187.71 o 
  -2   4 -15      329.78      379.00     74.10 o 
   1   4 -15     1162.02     1235.76     89.60 o 
   4   4 -15    10147.57     9635.98    346.63 o 
  -7   5 -15     6165.55     6290.51    337.52 o 
  -4   5 -15     1750.37     1781.09    133.31 o 
   2   5 -15     3722.54     3578.27    173.55 o 
   5   5 -15     6488.21     6314.34    310.03 o 
  -9   6 -15    14918.23    15481.49    937.08 o 
  -6   6 -15      664.96      555.87     95.46 o 
  -3   6 -15     2327.75     2509.07    149.98 o 
   0   6 -15      803.19      914.05    101.57 o 
   3   6 -15     4478.43     3852.92    560.02 o 
   6   6 -15       17.33      -63.41    110.80 o 
 -11   7 -15     1687.77     1726.60    164.38 o 
  -8   7 -15     2944.64     2926.18    374.98 o 
  -5   7 -15    17989.95    16798.60    472.91 o 
  -2   7 -15     2418.91     2477.20    122.97 o 
   1   7 -15     3436.50     3606.15    196.58 o 
   4   7 -15      254.09      270.22    132.97 o 
 -10   8 -15       59.70      187.06    125.60 o 
  -7   8 -15      935.37      857.89    115.55 o 
  -4   8 -15     7645.21     7548.09    677.78 o 
  -1   8 -15     9623.04    10042.15    395.79 o 
   2   8 -15     4896.99     5311.81    243.82 o 
 -12   9 -15     2469.67     2311.95    187.02 o 
  -9   9 -15     3329.23     3152.39    199.97 o 
  -6   9 -15     2844.62     3211.33    198.40 o 
  -3   9 -15    12463.64    12244.35    748.95 o 
   0   9 -15     3494.41     4324.35    232.85 o 
   3   9 -15      584.21      613.99    161.75 o 
 -11  10 -15     3630.89     3267.26    418.25 o 
  -8  10 -15     4190.53     3773.64    193.44 o 
  -5  10 -15       44.55       64.73     95.44 o 
  -2  10 -15      996.26      938.56    138.03 o 
   1  10 -15     3691.52     3517.93    678.74 o 
 -10  11 -15      645.30      680.68    150.13 o 
  -7  11 -15     8627.63     9119.90    679.78 o 
  -4  11 -15     1210.82     1255.78    155.80 o 
  -1  11 -15        6.01      -39.73    129.94 o 
  -9  12 -15      135.45      -57.67    203.82 o 
  -6  12 -15     3106.81     3521.47    268.51 o 
  -3  12 -15     4352.41     4113.19    399.33 o 
  -3   2 -14    68367.34    71241.63   2760.07 o 
   0   2 -14    26485.40    28488.60    668.18 o 
  -5   3 -14    12418.79    14819.16   1081.03 o 
  -2   3 -14    47223.72    53893.93   2002.92 o 
   1   3 -14    90491.88    89112.25   2188.49 o 
  -7   4 -14    14151.18    14931.63    466.02 o 
  -4   4 -14     7941.82     7838.80    476.73 o 
  -1   4 -14    33135.69    37902.41   1120.15 o 
   2   4 -14    41659.04    39206.64   1680.30 o 
  -9   5 -14    29156.64    26307.95    930.46 o 
  -6   5 -14     5337.11     5625.14    383.30 o 
  -3   5 -14    21146.99    20125.50    545.84 o 
   0   5 -14     3758.19     3837.65    171.71 o 
   3   5 -14    18731.21    18518.78    950.93 o 
 -11   6 -14    14805.10    13117.65    703.80 o 
  -8   6 -14    26130.02    22605.54   2461.63 o 
  -5   6 -14    42457.81    42199.45   2502.59 o 
   1   6 -14    18060.80    20704.48   2078.69 o 
   4   6 -14     3629.48     4056.39    289.90 o 
 -13   7 -14    16724.79    14196.79   1583.90 o 
 -10   7 -14    11104.92    10473.59    527.35 o 
  -7   7 -14    12674.55    13514.44   1274.81 o 
  -4   7 -14    43341.97    45276.34   1570.38 o 
  -1   7 -14    12672.30    12836.89    412.67 o 
   5   7 -14     3082.10     3262.93    218.48 o 
 -12   8 -14    10829.61     9818.73    581.72 o 
  -9   8 -14    22629.78    21251.78   1027.36 o 
  -6   8 -14    32612.59    33332.78   1497.91 o 
  -3   8 -14    16950.07    18459.61    687.68 o 
   0   8 -14    28786.67    30981.84   3350.14 o 
   3   8 -14     3837.90     3687.96    552.97 o 
 -11   9 -14     3471.70     3287.29    203.79 o 
  -8   9 -14    27186.65    25128.34   1815.94 o 
  -5   9 -14    17073.93    19016.30    991.36 o 
  -2   9 -14    29465.51    29211.63   2659.80 o 
   1   9 -14    17198.04    17289.37   1417.86 o 
   4   9 -14    15896.47    15418.60   2362.65 o 
 -10  10 -14     5372.65     5450.89    895.07 o 
  -7  10 -14      592.52      666.83    117.42 o 
  -4  10 -14    13364.20    12923.51    552.65 o 
  -1  10 -14     8600.04     9240.14    273.44 o 
   2  10 -14     6732.75     6951.57    467.72 o 
 -12  11 -14     5500.98     5042.57    685.97 o 
  -9  11 -14     7776.11     7081.38    594.43 o 
  -6  11 -14     3692.97     4095.44    381.58 o 
  -3  11 -14     9733.13     9978.11    772.64 o 
   0  11 -14    10972.67    10707.30   1654.41 o 
 -11  12 -14    13825.18    12040.13    899.29 o 
  -8  12 -14     5766.34     5211.78    377.81 o 
  -5  12 -14     2928.06     2993.02    248.08 o 
  -2  12 -14       44.86       92.32    123.88 o 
  -7  13 -14    16166.04    20030.42   1875.62 o 
  -4  13 -14     5541.17     5174.50    336.63 o 
   0   1 -13    17264.58    19684.70    695.43 o 
  -2   2 -13    17413.27    16401.03    738.22 o 
   1   2 -13     4319.32     4688.68    138.75 o 
  -4   3 -13    17610.05    19284.41    913.49 o 
   2   3 -13     3663.85     3737.18    173.71 o 
  -6   4 -13    14043.65    15109.92    506.72 o 
  -3   4 -13    49209.63    57232.75   1847.78 o 
   0   4 -13     4105.58     4200.41    114.57 o 
   3   4 -13    16524.44    14768.91    832.19 o 
  -8   5 -13      364.17      406.67     99.21 o 
  -5   5 -13    14800.75    14508.77    301.82 o 
  -2   5 -13    10862.81    11596.49    327.93 o 
   1   5 -13    22194.11    22341.86    985.45 o 
   4   5 -13     3471.81     3600.11    318.24 o 
 -10   6 -13      649.46      587.30    109.49 o 
  -7   6 -13    17340.12    17653.10    526.23 o 
  -4   6 -13      287.02      254.04     73.06 o 
  -1   6 -13    16405.35    16061.33    243.63 o 
   2   6 -13     9269.32     8810.84    239.07 o 
   5   6 -13     6260.84     6792.76    272.15 o 
 -12   7 -13     7002.03     6438.70    644.45 o 
  -9   7 -13     6658.38     6854.29    609.99 o 
  -6   7 -13      785.34      995.67    105.36 o 
  -3   7 -13     1872.00     1825.09    137.17 o 
   0   7 -13     1984.78     1898.49    116.81 o 
   3   7 -13     5715.85     5148.53    528.30 o 
   6   7 -13     3954.88     4454.57    254.53 o 
 -11   8 -13     5260.73     4770.85    431.31 o 
  -8   8 -13    14031.97    13927.40   1207.89 o 
  -5   8 -13      357.82      363.15     83.90 o 
  -2   8 -13     6938.76     8006.09    556.02 o 
   1   8 -13     2574.15     2603.53    171.36 o 
   4   8 -13     2706.68     2695.21    308.43 o 
 -13   9 -13      180.08      151.42    119.60 o 
 -10   9 -13     3094.99     2942.49    213.62 o 
  -7   9 -13     5099.95     5521.32    416.31 o 
  -4   9 -13    18062.41    18397.73    279.29 o 
  -1   9 -13     3976.51     3922.23    154.19 o 
   2   9 -13     2338.02     2391.74    213.11 o 
 -12  10 -13     6049.48     5838.24    274.16 o 
  -9  10 -13     3195.50     2981.84    503.17 o 
  -6  10 -13    12265.61    13238.80   1073.13 o 
  -3  10 -13     7623.20     8095.07    549.54 o 
   0  10 -13     4215.53     4623.44    227.22 o 
   3  10 -13     3665.60     3505.23    595.81 o 
 -11  11 -13      905.41      889.35    139.51 o 
  -8  11 -13     2224.01     2401.73    213.54 o 
  -5  11 -13     4748.23     5328.49    210.38 o 
  -2  11 -13    13483.86    13648.24   1134.37 o 
   1  11 -13     4617.26     4710.07    235.90 o 
 -10  12 -13     1953.93     1984.57    391.23 o 
  -7  12 -13     3248.42     3815.47    270.34 o 
  -4  12 -13     1534.87     1563.05    178.36 o 
  -1  12 -13     5587.68     5038.49    468.78 o 
  -9  13 -13     5049.95     4358.72    382.78 o 
  -6  13 -13     1431.36     1676.56    305.65 o 
  -3  13 -13      142.64       63.28    143.17 o 
   0   0 -12    29635.16    33714.76   1117.02 o 
  -1   2 -12     7340.16     7703.29    289.30 o 
  -3   3 -12    23335.30    24211.22    630.20 o 
   3   3 -12     9591.37     9039.66    572.28 o 
  -5   4 -12     7649.47     7629.28    385.17 o 
  -2   4 -12    23173.34    23125.45    823.67 o 
   1   4 -12      347.40      417.09     58.50 o 
   4   4 -12     2550.60     2483.06    270.77 o 
  -7   5 -12     4380.95     4321.83    318.44 o 
  -4   5 -12      419.10      521.43     64.06 o 
  -1   5 -12    27481.27    30185.80   1837.93 o 
   2   5 -12    23602.86    23898.10    847.55 o 
   5   5 -12      109.66      144.01    121.08 o 
  -9   6 -12     4375.70     4217.63    189.34 o 
  -6   6 -12    13989.54    15453.62    840.94 o 
  -3   6 -12    13923.21    13725.53    978.89 o 
   0   6 -12     5174.04     5149.90    497.68 o 
   3   6 -12     2395.95     2342.85    200.03 o 
   6   6 -12     2282.60     2140.72    208.30 o 
 -11   7 -12     1104.35      803.33    123.77 o 
  -8   7 -12     1540.56     1707.56    345.30 o 
  -5   7 -12     2635.35     2470.20    115.28 o 
  -2   7 -12     2520.91     2846.68    207.52 o 
   1   7 -12     7619.55     7291.79    544.16 o 
   4   7 -12    14581.74    15000.96    839.19 o 
   7   7 -12      529.19      465.83    146.98 o 
 -13   8 -12     3345.29     3264.41    212.28 o 
 -10   8 -12     1103.66     1084.67    124.07 o 
  -7   8 -12     4372.38     4765.45    388.18 o 
  -4   8 -12     2607.41     2628.18    136.69 o 
  -1   8 -12      147.33      212.80     83.43 o 
   2   8 -12     2342.22     2506.84    173.50 o 
   5   8 -12     1090.21     1196.87    156.71 o 
 -12   9 -12     5048.61     4557.91    212.57 o 
  -9   9 -12     2918.17     2599.29    152.72 o 
  -6   9 -12     3855.34     4290.66    432.24 o 
  -3   9 -12      900.89      860.49     81.19 o 
   0   9 -12     3945.20     3746.24    357.13 o 
   3   9 -12     1053.83     1041.93    152.68 o 
 -11  10 -12     4611.82     4341.02    201.45 o 
  -8  10 -12     7650.04     7524.59    325.55 o 
  -5  10 -12    11787.68    13094.39    538.67 o 
  -2  10 -12     2041.38     1927.59    144.73 o 
   1  10 -12     1667.69     1902.37    181.29 o 
 -13  11 -12     3190.00     2942.35    202.39 o 
 -10  11 -12     5238.78     5372.52    808.64 o 
  -7  11 -12     5790.57     6135.77    445.65 o 
  -4  11 -12     1449.38     1647.78    161.29 o 
  -1  11 -12     3815.37     3637.15    187.98 o 
   2  11 -12      300.57      239.43    127.98 o 
 -12  12 -12     1351.30     1154.29    203.18 o 
  -9  12 -12     2179.42     1930.25    207.84 o 
  -6  12 -12     7688.33     8947.61    416.31 o 
  -3  12 -12     2806.83     3006.42    246.33 o 
   0  12 -12     3621.63     3997.33    229.25 o 
 -11  13 -12      132.70       53.29    147.86 o 
  -8  13 -12     1313.23     1345.33    172.92 o 
  -5  13 -12     3346.34     3301.46    265.60 o 
  -2  13 -12      792.46      996.11    212.70 o 
  -1   1 -11    12645.15    14033.34    618.29 o 
  -3   2 -11    28291.23    30158.85   1083.12 o 
   0   2 -11    35846.82    34387.99   2103.16 o 
  -5   3 -11    11373.85    11977.67    488.49 o 
  -2   3 -11    42218.59    46001.37   1092.18 o 
   1   3 -11    16292.82    17257.34    246.86 o 
  -7   4 -11     3981.54     4487.48    282.28 o 
  -4   4 -11     9505.55    10273.63    642.50 o 
   2   4 -11    13939.84    14725.49   1101.12 o 
  -9   5 -11     5201.16     5329.74    208.19 o 
  -6   5 -11    10953.51    12200.64    524.70 o 
  -3   5 -11    18799.08    19395.85    931.73 o 
   0   5 -11     9990.39     9501.77    733.06 o 
   3   5 -11    24414.33    24343.75    399.53 o 
 -11   6 -11     3941.43     3559.21    356.47 o 
  -8   6 -11      609.44      792.23    129.97 o 
  -5   6 -11     1236.21     1099.85    100.59 o 
  -2   6 -11    11989.25    12032.86    610.62 o 
   1   6 -11     8051.05     8126.16    687.96 o 
   4   6 -11      696.42      675.30    115.70 o 
 -13   7 -11     4166.24     3715.08    443.46 o 
 -10   7 -11    22688.42    21423.18   4346.79 o 
  -7   7 -11    20275.50    22306.26   1447.86 o 
  -4   7 -11    22453.83    22817.32    738.76 o 
  -1   7 -11     1833.50     1765.89    165.61 o 
   2   7 -11     2343.57     2268.86    153.82 o 
   5   7 -11     1119.46     1090.21    136.76 o 
 -12   8 -11      667.44      739.79    135.46 o 
  -9   8 -11     7350.54     7708.48    404.99 o 
  -6   8 -11    17080.13    16914.39    973.61 o 
  -3   8 -11     5272.85     5844.48    147.26 o 
   0   8 -11    16072.50    16066.17   1446.82 o 
   3   8 -11     2708.14     2688.73    271.53 o 
   6   8 -11     2393.18     2316.88    317.46 o 
 -14   9 -11     5506.61     5320.50    250.20 o 
 -11   9 -11     1050.99     1044.86    124.53 o 
  -8   9 -11     5424.45     5903.31    560.52 o 
  -5   9 -11     3170.77     3450.81    200.62 o 
  -2   9 -11    12911.50    12989.09    354.00 o 
   1   9 -11     2114.55     1992.47    160.36 o 
   4   9 -11     2569.40     2807.52    438.41 o 
 -13  10 -11     1079.98     1040.39    140.89 o 
 -10  10 -11     7490.13     6909.70    632.31 o 
  -7  10 -11      241.97      286.59     78.06 o 
  -4  10 -11    16540.70    19759.74    898.77 o 
  -1  10 -11     4328.44     4869.27    415.30 o 
   2  10 -11    10393.14    10337.70   1143.28 o 
 -12  11 -11      293.32      359.47    126.37 o 
  -9  11 -11      155.80      145.65    106.73 o 
  -6  11 -11     1567.52     1747.47    125.76 o 
  -3  11 -11       88.22      175.94    104.90 o 
   0  11 -11     1711.55     1846.00    153.20 o 
 -11  12 -11     2437.29     2121.00    238.32 o 
  -8  12 -11     2942.91     2875.98    160.86 o 
  -5  12 -11     9655.64    10135.53    512.91 o 
  -2  12 -11      162.21      273.44    111.84 o 
   1  12 -11     4727.18     4920.45    580.71 o 
 -10  13 -11      908.46      877.92    189.40 o 
  -7  13 -11      575.71      548.97    135.94 o 
  -4  13 -11      208.37      230.90    126.33 o 
  -1  13 -11     4131.85     4479.02    243.02 o 
  -9  14 -11     8856.72     8578.26    460.33 o 
  -6  14 -11      792.06      714.51    137.63 o 
   0   1 -10    20447.77    20857.28    600.34 o 
  -2   2 -10     7909.61     8210.97    392.11 o 
   1   2 -10    72086.95    80284.48   1346.73 o 
  -4   3 -10     6410.25     7519.23    378.62 o 
  -1   3 -10     1915.98     2091.24    109.21 o 
   2   3 -10    24237.62    24917.28   1056.90 o 
  -6   4 -10    70024.39    64233.60   4120.12 o 
  -3   4 -10     3082.64     2909.13    208.59 o 
   0   4 -10    17693.04    17431.88   1131.73 o 
   3   4 -10     4650.16     4884.08    172.06 o 
  -8   5 -10     7313.57     7292.50    332.56 o 
  -5   5 -10    26371.71    30279.76   1819.68 o 
  -2   5 -10    13458.78    14179.68    562.53 o 
   1   5 -10     3247.73     3389.29    317.58 o 
   4   5 -10     8453.59     7961.94    502.41 o 
 -10   6 -10    12025.04    10189.89   1062.99 o 
  -4   6 -10    14315.51    16008.83    717.81 o 
  -1   6 -10    45411.79    47025.55   1944.85 o 
   5   6 -10     2624.26     2553.37    170.88 o 
 -12   7 -10     3882.36     3625.40    374.58 o 
  -9   7 -10    11074.81     9553.31   1604.01 o 
  -6   7 -10    23978.94    25587.59   2266.96 o 
   0   7 -10    24349.87    23847.06   1480.26 o 
   3   7 -10    15301.32    15193.11    953.36 o 
   6   7 -10     2590.54     2510.31    176.01 o 
 -14   8 -10      863.85      812.53    133.83 o 
 -11   8 -10     2915.98     2818.26    307.79 o 
  -8   8 -10      336.93      376.05     69.28 o 
  -5   8 -10    22851.23    22970.22   1152.38 o 
  -2   8 -10     1947.67     1926.63    125.14 o 
   1   8 -10    10162.67     9235.89    229.54 o 
   4   8 -10     3504.72     3585.67    333.13 o 
 -13   9 -10    10456.77    10777.65    411.24 o 
 -10   9 -10     2409.94     2443.00    164.38 o 
  -7   9 -10     1845.15     1992.01    128.71 o 
  -4   9 -10      564.22      642.87     74.32 o 
  -1   9 -10    17669.17    17621.38   1182.20 o 
   2   9 -10     6449.38     6363.71    469.30 o 
   5   9 -10     8296.56     8717.82    777.70 o 
 -12  10 -10     8765.05     8159.80    246.11 o 
  -9  10 -10     1650.26     1772.18    255.07 o 
  -6  10 -10     9741.63    10380.42    625.31 o 
  -3  10 -10      313.32      431.83     87.88 o 
   0  10 -10     5198.65     4924.62    680.02 o 
   3  10 -10     2513.37     2610.24    179.71 o 
 -14  11 -10     1961.87     1894.81    268.25 o 
 -11  11 -10     9683.12     8876.27   1377.06 o 
  -8  11 -10    25128.67    25482.83   1360.53 o 
  -5  11 -10      782.84      832.58    116.78 o 
  -2  11 -10     1388.12     1413.04    146.95 o 
   1  11 -10      193.76      205.13    120.27 o 
 -13  12 -10      149.56       75.00    148.79 o 
 -10  12 -10     7705.98     7717.97   1030.52 o 
  -7  12 -10    19481.14    20889.83   1195.86 o 
  -4  12 -10    18023.60    15243.37   1911.25 o 
  -1  12 -10     7030.00     6323.57    912.48 o 
 -12  13 -10     2067.25     1888.37    212.80 o 
  -9  13 -10     2124.26     2218.27    174.83 o 
  -6  13 -10     2980.33     3384.53    306.09 o 
  -3  13 -10     8360.22     7884.50   1118.00 o 
 -11  14 -10     1849.12     1895.74    230.20 o 
  -8  14 -10     1199.43     1436.70    165.99 o 
  -5  14 -10     1346.63     1128.76    138.10 o 
   1   1  -9    20486.79    22583.00    527.20 o 
  -1   2  -9    50235.34    46678.23   3590.85 o 
   2   2  -9    45901.23    50892.42   1309.46 o 
  -3   3  -9    37063.17    33609.23   2934.55 o 
   0   3  -9    66124.75    71765.98   1906.10 o 
   3   3  -9    21614.63    21263.64   1701.54 o 
  -5   4  -9     2369.83     2617.22     87.75 o 
  -2   4  -9    61176.31    62132.12   3366.64 o 
   1   4  -9    20820.48    18737.97   1677.83 o 
   4   4  -9    36686.20    32916.95   1645.37 o 
  -7   5  -9     1568.80     1755.81     99.23 o 
  -4   5  -9    22832.58    24618.66   1272.25 o 
   2   5  -9    29350.62    25615.95   3325.22 o 
   5   5  -9    16217.57    15478.23    329.72 o 
  -9   6  -9    41217.93    34624.02   4796.73 o 
  -6   6  -9     2806.31     3038.19    136.43 o 
  -3   6  -9     6896.11     7374.86    425.74 o 
   0   6  -9     3186.24     3164.13    200.34 o 
   3   6  -9     6416.05     5798.04    281.99 o 
   6   6  -9    11164.39     9925.54    918.37 o 
 -11   7  -9     6162.34     5468.77    569.58 o 
  -8   7  -9    17240.96    17315.17    945.67 o 
  -5   7  -9    48134.12    48104.65   2237.78 o 
  -2   7  -9     3914.27     4342.04    355.62 o 
   1   7  -9    11283.91    10969.69   1149.85 o 
   4   7  -9     3321.57     2902.53    444.70 o 
   7   7  -9     4789.03     4570.28    448.35 o 
 -13   8  -9    13108.64    11680.50   1031.29 o 
 -10   8  -9     2440.19     2451.89    213.23 o 
  -7   8  -9    16493.63    16444.89    646.67 o 
  -4   8  -9    30872.50    33021.63    915.90 o 
  -1   8  -9    36926.60    31741.81   2687.89 o 
   2   8  -9     5894.09     5076.73    418.03 o 
   5   8  -9     9121.47     8662.72   1130.23 o 
 -15   9  -9     3231.56     3192.46    212.08 o 
 -12   9  -9      115.27       61.20     95.30 o 
  -9   9  -9    27167.67    23981.61    911.12 o 
  -6   9  -9    12354.10    12723.96   1032.04 o 
  -3   9  -9    39501.37    34524.16   2420.51 o 
   0   9  -9    13421.95    13211.77    909.16 o 
   3   9  -9     1265.38     1100.32    308.93 o 
   6   9  -9     1124.79     1005.45    171.93 o 
 -14  10  -9     2199.83     2091.96    178.10 o 
 -11  10  -9     1941.55     2038.64    155.12 o 
  -8  10  -9    10001.04    10772.83    487.80 o 
  -5  10  -9     1534.63     1770.80    117.04 o 
  -2  10  -9    12867.38    13329.87    936.80 o 
   1  10  -9    21744.24    22100.36   1163.40 o 
   4  10  -9    11586.51    12912.67    481.92 o 
 -13  11  -9     1861.01     2054.28    233.13 o 
 -10  11  -9     3133.00     3229.84    375.72 o 
  -7  11  -9     1733.69     1937.15    112.47 o 
  -4  11  -9     9691.99    10401.62    366.10 o 
  -1  11  -9     4427.82     4874.72    229.43 o 
   2  11  -9     6086.51     4989.87    539.50 o 
 -12  12  -9     6184.93     5006.00    838.64 o 
  -9  12  -9     4223.39     3731.87    307.10 o 
  -6  12  -9     3525.59     3799.34    298.93 o 
  -3  12  -9      566.45      604.49    104.10 o 
   0  12  -9     1343.83     1456.36    205.47 o 
 -11  13  -9    12718.47    11801.78   1033.01 o 
  -8  13  -9     7713.81     8813.56    902.55 o 
  -5  13  -9     5762.93     5690.38    533.51 o 
  -2  13  -9     1880.66     2241.84    182.55 o 
 -10  14  -9     5909.50     5836.82    331.28 o 
  -7  14  -9     7767.87     7732.51    261.14 o 
  -4  14  -9     3515.87     3767.59    242.61 o 
  -9  15  -9     5576.06     5320.37    602.51 o 
  -6  15  -9     8226.59     8377.85    773.43 o 
  -3   2  -8    35649.77    41195.79   1196.13 o 
  -2   3  -8   151210.64   131056.71   7452.65 o 
   1   3  -8    76757.59    77790.47   2531.60 o 
  -7   4  -8    23521.54    23749.39   1598.12 o 
  -4   4  -8    46439.20    50500.06   2605.70 o 
  -1   4  -8    42417.98    43571.13   2294.32 o 
   2   4  -8    79752.73    70661.48   8883.67 o 
  -9   5  -8    22646.01    18788.75   1218.19 o 
  -6   5  -8    13997.20    15556.29   1058.21 o 
  -3   5  -8    53037.16    55964.15   2060.04 o 
   0   5  -8    26369.86    24389.69    374.98 o 
   3   5  -8    35658.91    29863.41   2460.23 o 
 -11   6  -8     9734.23     8952.77    515.95 o 
  -8   6  -8     7101.08     7585.39    508.69 o 
  -5   6  -8    22716.91    23783.89   1606.47 o 
  -2   6  -8    18795.81    21237.60    559.43 o 
   4   6  -8    14376.46    14801.06    359.96 o 
 -13   7  -8    23769.65    22497.41   2406.97 o 
 -10   7  -8     4949.47     4651.48    452.41 o 
  -7   7  -8    24835.15    27117.67   1038.57 o 
  -4   7  -8    23537.40    23855.45    747.46 o 
  -1   7  -8    11247.53    11898.06    425.49 o 
   2   7  -8     5313.87     5311.40    369.98 o 
   5   7  -8     6862.03     7121.20    369.91 o 
 -15   8  -8     4832.75     4551.92    357.77 o 
 -12   8  -8    20968.66    19313.25   1331.72 o 
  -6   8  -8    21070.38    21507.85   1603.16 o 
  -3   8  -8    22071.69    24105.77    820.09 o 
   0   8  -8     8355.47     8341.51    241.09 o 
   3   8  -8     4146.37     4115.60    208.57 o 
   6   8  -8     7293.80     7090.54    255.59 o 
 -14   9  -8     3805.32     3608.27    215.41 o 
 -11   9  -8     8004.35     8587.79    246.99 o 
  -8   9  -8    37499.10    37702.24   2037.50 o 
  -5   9  -8    45409.21    46122.59   1855.24 o 
  -2   9  -8    16514.87    17198.22    805.78 o 
   1   9  -8    14844.71    14170.28    292.42 o 
   4   9  -8     7025.56     5757.83    452.93 o 
 -13  10  -8     4259.32     4236.83    226.00 o 
 -10  10  -8     6345.76     5304.02    260.75 o 
  -7  10  -8     6263.42     7010.11    691.86 o 
  -4  10  -8    37184.93    38377.72   2845.64 o 
  -1  10  -8     4105.22     4426.07    195.31 o 
   2  10  -8    21520.94    20226.51   1370.16 o 
   5  10  -8      452.43      472.41    148.14 o 
 -12  11  -8     7725.99     7315.89    321.31 o 
  -9  11  -8     4858.83     4551.62    278.64 o 
  -6  11  -8    13896.83    15133.33    480.21 o 
  -3  11  -8    12155.20    10946.74    330.27 o 
   0  11  -8    23878.78    24162.37    776.27 o 
   3  11  -8     4610.69     5053.27    395.67 o 
 -14  12  -8     5575.63     6010.25    361.68 o 
  -8  12  -8     6037.20     5613.20    281.99 o 
  -5  12  -8     2312.24     2584.14    180.16 o 
  -2  12  -8     5946.83     6093.37    301.06 o 
   1  12  -8     6405.06     6806.51    458.61 o 
 -13  13  -8     5966.40     5261.68    304.79 o 
 -10  13  -8    10570.49     9544.54   1129.04 o 
  -7  13  -8    19501.58    20737.38    935.82 o 
  -4  13  -8     6540.28     6309.07    496.19 o 
  -1  13  -8     4618.74     5094.89    256.59 o 
 -12  14  -8     2871.94     2649.37    234.43 o 
  -9  14  -8     7065.58     6864.89    432.44 o 
  -6  14  -8     6106.97     6109.00    634.97 o 
  -3  14  -8     9156.57    10103.65    421.47 o 
  -8  15  -8     6331.36     6956.52    437.32 o 
  -5  15  -8     8675.90     9373.49   1171.29 o 
   0   1  -7    32146.41    33265.43    894.71 o 
  -2   2  -7     2324.60     2131.45    106.40 o 
   1   2  -7    20363.63    22138.07   1328.72 o 
  -4   3  -7    25671.22    29482.80   1867.54 o 
   2   3  -7    11736.25    11707.57    481.03 o 
  -6   4  -7     8962.89     9309.04    277.59 o 
  -3   4  -7    66856.53    63799.77   1124.44 o 
   3   4  -7     8074.45     9353.61    963.88 o 
  -8   5  -7     4535.53     4394.72    247.64 o 
  -5   5  -7    18265.08    20917.15   1481.14 o 
  -2   5  -7     6929.80     6583.08    438.03 o 
   1   5  -7     9716.35     9782.28    331.50 o 
   4   5  -7      324.18      368.47     74.46 o 
 -10   6  -7     3821.99     3773.67    190.86 o 
  -7   6  -7    23391.13    24491.44   1440.28 o 
  -4   6  -7    36264.21    39014.69   1709.11 o 
  -1   6  -7    25687.99    27337.03   1310.06 o 
   2   6  -7     9597.15     8591.03    894.99 o 
   5   6  -7    11335.74     8473.13   1648.54 o 
 -12   7  -7     2120.29     2211.02    159.81 o 
  -9   7  -7     6748.80     5777.98    351.59 o 
  -6   7  -7     1909.07     2026.83    123.43 o 
  -3   7  -7      472.46      582.24     57.81 o 
   0   7  -7     3036.70     3050.67    206.46 o 
   3   7  -7    19878.21    18687.12    789.85 o 
   6   7  -7     5679.72     5700.09    293.83 o 
 -14   8  -7      424.45      454.36    123.99 o 
 -11   8  -7     3558.22     3530.14    167.95 o 
  -8   8  -7    11352.22    12637.73    847.39 o 
  -5   8  -7    16329.85    18003.30    852.96 o 
  -2   8  -7     1441.23     1383.24    127.79 o 
   1   8  -7    23298.21    20194.86   2268.22 o 
   4   8  -7      621.61      702.09    130.69 o 
   7   8  -7      892.15      829.55    150.66 o 
 -13   9  -7     1288.46     1142.17    136.72 o 
 -10   9  -7      262.94      244.37     67.25 o 
  -7   9  -7     8631.42     8559.99    234.15 o 
  -4   9  -7    16076.89    17264.71    599.90 o 
  -1   9  -7    11053.98    12807.21    665.00 o 
   2   9  -7      297.53      410.17    107.84 o 
   5   9  -7     1147.10     1011.95    143.23 o 
 -15  10  -7      619.83      731.85    140.28 o 
 -12  10  -7    11877.59    11556.16   1072.63 o 
  -9  10  -7     1522.50     1300.26    233.20 o 
  -6  10  -7     3277.94     3662.67    228.48 o 
  -3  10  -7     2341.22     2524.19    163.17 o 
   0  10  -7      298.62      205.66    108.83 o 
   3  10  -7     1719.05     1547.58    162.32 o 
 -14  11  -7     1148.52      947.25    193.61 o 
 -11  11  -7     2019.34     1946.96    138.30 o 
  -8  11  -7     2978.52     3070.39    397.08 o 
  -5  11  -7      202.97      185.13     77.47 o 
  -2  11  -7    20067.32    21994.00   1774.00 o 
   1  11  -7      286.91      294.73    118.48 o 
   4  11  -7      138.31      228.83    148.69 o 
 -13  12  -7      115.20       31.38    146.75 o 
 -10  12  -7     4117.72     3612.21    403.50 o 
  -7  12  -7     4434.81     4220.62    203.92 o 
  -4  12  -7     1866.54     2078.42    167.18 o 
  -1  12  -7     2955.50     3128.57    220.81 o 
   2  12  -7     1099.80     1290.63    171.86 o 
 -12  13  -7     1828.62     1998.56    219.88 o 
  -9  13  -7     1343.38     1423.94    148.01 o 
  -6  13  -7    11240.92    13086.10   1452.69 o 
  -3  13  -7      584.43      956.80    161.15 o 
   0  13  -7     1245.55     1342.77    265.85 o 
 -11  14  -7     4466.64     4220.53    547.89 o 
  -8  14  -7     1907.27     2145.47    219.60 o 
  -5  14  -7     1450.58     1354.82    152.34 o 
  -2  14  -7      453.98      621.64    162.04 o 
 -10  15  -7     3340.91     3107.73    283.38 o 
  -7  15  -7      516.86      524.04    132.00 o 
  -4  15  -7     1301.71     1102.05    187.64 o 
   0   0  -6   192503.98   194124.67   7800.77 o 
   1   1  -6     9565.14    11162.98    379.02 o 
  -1   2  -6    27736.75    27016.19   1721.70 o 
  -3   3  -6   106815.91   103339.12   4297.74 o 
   3   3  -6    26153.27    26648.99    848.72 o 
  -5   4  -6    57187.00    63799.13   4920.63 o 
  -2   4  -6   110836.84   117233.24   3312.83 o 
   4   4  -6     8109.70     7381.24    611.78 o 
  -7   5  -6    47196.41    46199.65   2021.33 o 
  -4   5  -6    41418.97    44792.19   1251.14 o 
  -1   5  -6    52057.69    54298.21   3672.80 o 
   2   5  -6    90296.46    81284.05   4720.71 o 
   5   5  -6    23344.92    22087.39    440.14 o 
  -9   6  -6      190.42      256.81     64.02 o 
  -6   6  -6    11125.69    10955.69    730.24 o 
  -3   6  -6     5750.47     5945.01    323.18 o 
   0   6  -6    24667.43    23332.87   1590.47 o 
   3   6  -6    25099.58    21123.69    895.00 o 
   6   6  -6    20162.89    15713.35   2425.56 o 
 -11   7  -6     1947.16     1840.92    108.79 o 
  -8   7  -6    19160.98    21124.98   1361.55 o 
  -2   7  -6    41423.02    42646.27   2978.17 o 
   1   7  -6     1656.76     2046.36    137.89 o 
   4   7  -6    15941.32    16057.09    824.47 o 
   7   7  -6    11775.90    11312.30   1903.13 o 
 -13   8  -6     9314.63     9435.13    473.34 o 
 -10   8  -6    10396.55     9421.57    427.71 o 
  -7   8  -6    29349.22    28534.38   1877.50 o 
  -4   8  -6     5234.30     5305.88    200.48 o 
  -1   8  -6     3208.87     2997.33    262.68 o 
   2   8  -6    28892.43    26692.79   2296.00 o 
   5   8  -6     1981.90     1753.60    151.44 o 
 -15   9  -6     1478.80     1383.94    154.19 o 
 -12   9  -6    20086.68    18517.16    832.51 o 
  -9   9  -6    24547.91    23323.11    768.51 o 
  -6   9  -6      520.60      521.93     55.25 o 
  -3   9  -6    36606.33    33425.73   2066.48 o 
   0   9  -6     1771.19     1911.71    188.83 o 
   3   9  -6     8791.53     7965.25    420.75 o 
   6   9  -6      353.92      449.30    149.96 o 
 -14  10  -6     2533.01     2564.32    178.39 o 
  -8  10  -6    26851.40    26015.11   2934.09 o 
  -5  10  -6    40775.78    43247.46   2356.60 o 
  -2  10  -6    10403.31     9933.05    534.23 o 
   1  10  -6     5182.72     5703.66    421.76 o 
   4  10  -6      458.16      598.10    141.87 o 
 -13  11  -6     2752.93     2542.87    217.71 o 
 -10  11  -6      773.02      703.74    105.64 o 
  -7  11  -6    15691.38    15536.92   1754.36 o 
  -4  11  -6    15047.87    15301.17    972.82 o 
  -1  11  -6     9081.60     7679.82    561.64 o 
   2  11  -6     4645.13     5188.62    483.28 o 
 -15  12  -6     5851.58     6381.33    356.08 o 
 -12  12  -6     8503.79     7505.19    541.17 o 
  -9  12  -6     2700.31     2920.01    359.18 o 
  -6  12  -6      403.61      380.65    100.54 o 
  -3  12  -6    19347.56    21333.90   1656.02 o 
   0  12  -6    20840.64    21632.45   2377.67 o 
   3  12  -6     4161.05     3517.12    231.48 o 
 -14  13  -6     5752.40     5130.23    371.35 o 
 -11  13  -6     1950.64     1349.54    262.85 o 
  -8  13  -6     8345.85     8647.55    946.76 o 
  -5  13  -6     1065.75     1182.00    117.08 o 
  -2  13  -6     3676.24     3108.95    185.78 o 
   1  13  -6     4210.44     4332.66    257.49 o 
 -13  14  -6     3535.50     3556.33    354.44 o 
 -10  14  -6    13264.26    12200.82    413.95 o 
  -7  14  -6     3601.60     3845.92    312.67 o 
  -4  14  -6     3692.01     4067.45    316.82 o 
  -1  14  -6     1317.92     1785.18    206.99 o 
 -12  15  -6     5630.19     6526.88    270.24 o 
  -9  15  -6     4965.80     4146.13    369.05 o 
  -6  15  -6     9130.34     8669.09    595.32 o 
  -3  15  -6     5301.77     5030.99    515.36 o 
  -1   1  -5   105944.79   108699.44   3147.17 o 
  -3   2  -5     5935.96     6615.23    276.46 o 
   0   2  -5     1662.54     1775.24    106.26 o 
  -5   3  -5     3825.93     3938.84    212.93 o 
  -2   3  -5    35778.75    37699.24   1765.94 o 
   1   3  -5    47012.84    46399.98   2434.28 o 
  -7   4  -5    27580.63    27183.59   1232.77 o 
  -4   4  -5    15154.84    16060.17    793.43 o 
  -1   4  -5    13001.43    14927.98    608.23 o 
  -9   5  -5     3423.36     2960.19    208.41 o 
  -6   5  -5    84449.97    73919.70   4295.26 o 
   0   5  -5     4845.71     4440.29    133.90 o 
   3   5  -5    17817.94    16280.26   1837.80 o 
 -11   6  -5     4068.72     3586.64    273.83 o 
  -8   6  -5     3279.21     3966.94    275.68 o 
  -5   6  -5    22401.58    26096.92   1160.13 o 
  -2   6  -5   131941.02   136040.94   3930.37 o 
   1   6  -5    12944.90    11844.29   1006.28 o 
   4   6  -5     3436.16     3333.06    171.39 o 
 -13   7  -5      296.86      247.06    109.77 o 
 -10   7  -5     8250.38     7338.12    348.57 o 
  -7   7  -5     9498.67     9625.23    329.18 o 
  -1   7  -5    20043.59    20473.75   1021.18 o 
   2   7  -5      225.44      195.50     73.23 o 
 -15   8  -5     1114.92     1147.22    133.74 o 
 -12   8  -5    14111.76    13143.62    923.03 o 
  -9   8  -5    10462.85     8599.17    480.31 o 
  -6   8  -5     4732.89     4988.07    296.05 o 
  -3   8  -5     1116.75     1347.16    120.11 o 
   0   8  -5    12092.18    11171.77    278.76 o 
   3   8  -5    20152.24    18767.70   1751.84 o 
   6   8  -5     1056.41     1169.93    155.94 o 
 -14   9  -5     3877.20     3715.93    201.96 o 
 -11   9  -5     8081.48     7671.08    433.53 o 
  -8   9  -5     3324.74     3449.35    222.97 o 
  -5   9  -5     3277.89     3334.91    124.09 o 
  -2   9  -5     1814.72     1754.40    100.24 o 
   1   9  -5     1750.06     1760.00    193.15 o 
   4   9  -5     1727.90     1822.81    167.80 o 
   7   9  -5     1186.22     1549.21    179.02 o 
 -13  10  -5     2561.83     2325.97    192.76 o 
 -10  10  -5      954.73     1031.30     87.33 o 
  -7  10  -5    23594.79    21736.80   1551.82 o 
  -4  10  -5    20349.45    19061.10   1831.13 o 
  -1  10  -5     7638.94     8178.83    292.63 o 
   2  10  -5    10901.73    10236.68    957.75 o 
   5  10  -5     1146.09     1147.73    158.33 o 
 -15  11  -5     2716.91     2328.41    241.36 o 
 -12  11  -5     9596.39     9136.07    406.36 o 
  -9  11  -5    10458.93    10573.84    195.88 o 
  -6  11  -5     9916.21     9401.53    235.04 o 
  -3  11  -5      684.48      700.12     89.33 o 
   0  11  -5     7846.80     7644.41    611.70 o 
   3  11  -5     4674.81     4309.49    227.88 o 
 -14  12  -5     2468.43     2791.32    244.61 o 
 -11  12  -5     1502.84     1606.73    133.69 o 
  -8  12  -5     2649.42     3155.12    156.98 o 
  -5  12  -5     1032.92     1005.99     96.93 o 
  -2  12  -5     6886.80     6740.20    780.66 o 
   1  12  -5     1917.43     1946.33    178.52 o 
 -13  13  -5      655.56      652.02    128.71 o 
 -10  13  -5      167.48       85.54     79.37 o 
  -7  13  -5     3849.28     4037.45    186.64 o 
  -4  13  -5     8021.54     8615.38    828.84 o 
  -1  13  -5     1728.25     1734.36    244.09 o 
 -12  14  -5     1444.15     1324.25    123.55 o 
  -9  14  -5     6147.89     6356.56    251.30 o 
  -6  14  -5      284.03      345.35    120.09 o 
  -3  14  -5      676.24      815.85    145.39 o 
 -11  15  -5     2841.65     2833.65    298.30 o 
  -8  15  -5      333.14      193.90    107.33 o 
  -5  15  -5     3379.64     3035.45    247.87 o 
  -7  16  -5     7508.48     7578.91    846.18 o 
   0   1  -4    19479.67    19521.66    906.91 o 
  -2   2  -4    10877.66    12694.07    687.08 o 
  -1   3  -4    61851.55    66466.42   3090.16 o 
   2   3  -4    24295.13    21634.50   2547.56 o 
  -6   4  -4    46236.31    45279.23   3281.53 o 
  -3   4  -4    37470.93    37918.75   2689.94 o 
   0   4  -4    35298.70    30228.72   1276.23 o 
  -8   5  -4    15131.88    14786.29    311.50 o 
  -5   5  -4     4267.36     4054.33    255.00 o 
  -2   5  -4     9640.03     9357.95    508.78 o 
   1   5  -4     1026.21      973.45     81.39 o 
 -10   6  -4    53689.79    53956.05   2596.44 o 
  -7   6  -4      445.11      535.59     49.43 o 
  -4   6  -4    46176.14    50687.19   2292.56 o 
  -1   6  -4    34646.76    31553.26   1204.30 o 
   2   6  -4    10067.17     8788.93    817.60 o 
   5   6  -4     2799.78     2854.54    169.16 o 
  -9   7  -4    29705.40    26805.85    981.29 o 
  -6   7  -4    42067.48    41458.47   1109.36 o 
  -3   7  -4    22207.38    20049.44   1254.88 o 
   0   7  -4    22386.63    18960.94   1333.39 o 
   3   7  -4    18977.21    16107.13    670.10 o 
   6   7  -4     4191.48     3379.70    302.23 o 
 -14   8  -4     4960.25     4941.88    289.05 o 
 -11   8  -4      502.50      543.50     86.72 o 
  -8   8  -4    11304.29    11072.09    803.61 o 
  -5   8  -4    41791.55    37637.12   1346.06 o 
  -2   8  -4     4596.23     4602.76    275.96 o 
   1   8  -4    16852.29    18849.11   1349.49 o 
   4   8  -4      957.27      851.35    109.80 o 
   7   8  -4     4378.68     4898.87    258.18 o 
 -16   9  -4     7862.99     8573.73   1014.84 o 
 -13   9  -4     6440.92     5949.93    299.64 o 
 -10   9  -4     5882.72     5763.85    166.18 o 
  -7   9  -4     4741.61     5110.54    315.20 o 
  -4   9  -4    13765.48    14877.19   1212.82 o 
  -1   9  -4    58708.45    55860.32   4700.98 o 
   2   9  -4     4724.33     4259.03    516.90 o 
   5   9  -4    11440.19    13070.60    353.95 o 
 -15  10  -4     7881.11     8859.20    550.31 o 
 -12  10  -4     3721.75     3779.44    147.26 o 
  -9  10  -4     2403.02     2386.61    213.80 o 
  -6  10  -4     4858.53     5122.14    396.86 o 
  -3  10  -4     4871.20     5043.66    407.53 o 
   0  10  -4     3856.63     3879.26    475.30 o 
   3  10  -4    10781.68    10473.78    953.66 o 
   6  10  -4     3280.51     2979.27    398.49 o 
 -14  11  -4     5063.95     4615.17    287.83 o 
 -11  11  -4    17283.59    17137.83    780.78 o 
  -8  11  -4    16578.26    16194.27   1028.93 o 
  -5  11  -4     6300.97     5845.69    297.92 o 
  -2  11  -4      224.29      279.12     97.74 o 
   1  11  -4     6807.68     6618.53    552.30 o 
   4  11  -4     7699.52     7638.34    281.61 o 
 -13  12  -4     1320.58     1274.92    135.12 o 
 -10  12  -4    15915.05    14445.82    708.09 o 
  -7  12  -4    10798.00    12143.06    602.29 o 
  -4  12  -4    22507.96    21302.13   1317.38 o 
  -1  12  -4     4350.53     5138.56    386.05 o 
   2  12  -4     4087.22     3438.13    216.78 o 
 -12  13  -4     6099.20     5459.46    343.75 o 
  -9  13  -4     2795.29     2619.47    328.20 o 
  -6  13  -4     8302.14     8220.41    262.04 o 
  -3  13  -4     5449.98     5670.80    243.74 o 
   0  13  -4     3279.93     3362.43    323.14 o 
 -14  14  -4     2477.13     2243.95    225.90 o 
 -11  14  -4     9081.06     7848.13    516.81 o 
  -8  14  -4     6673.51     6596.30    746.51 o 
  -5  14  -4     6276.87     6713.33    553.93 o 
  -2  14  -4     9344.19    10503.06   1263.34 o 
 -10  15  -4     1893.52     2188.70    175.39 o 
  -7  15  -4     4379.19     3804.97    359.72 o 
  -4  15  -4     2119.40     2288.60    196.12 o 
  -9  16  -4      856.93      755.39    136.93 o 
  -6  16  -4      670.58      530.81    184.92 o 
  -1   2  -3   159335.09   163563.31   3783.06 o 
   2   2  -3     4711.00     5404.42    523.00 o 
  -3   3  -3   123178.34   131865.09   7035.39 o 
   0   3  -3    26889.82    25221.46    562.40 o 
   3   3  -3    29228.00    23224.19   2148.19 o 
  -5   4  -3    50192.16    50103.84   4156.08 o 
  -2   4  -3    66301.36    71480.53   3499.58 o 
   1   4  -3     6847.34     5745.82    578.15 o 
  -7   5  -3     9997.86    11095.92    956.41 o 
  -4   5  -3    57432.65    59789.29   2984.54 o 
  -1   5  -3    40033.51    34980.23   4691.34 o 
   2   5  -3    60135.52    49521.89   3680.58 o 
  -9   6  -3     3313.79     3462.31    174.63 o 
  -6   6  -3    26573.27    26315.92   1399.79 o 
  -3   6  -3    21246.36    20921.99   1535.50 o 
   0   6  -3    38604.94    33841.90   1705.17 o 
   3   6  -3    20587.12    19059.82    791.93 o 
   6   6  -3     6461.86     5884.88    198.85 o 
 -11   7  -3     2315.83     2468.92    155.70 o 
  -8   7  -3    16661.01    16690.10    959.52 o 
  -5   7  -3    34923.60    33192.58   1406.76 o 
  -2   7  -3    11047.84    12100.40    303.64 o 
   1   7  -3    11626.37    10939.24   1077.44 o 
   4   7  -3    37424.99    33171.09   1701.91 o 
   7   7  -3     5601.79     5350.06    636.22 o 
 -13   8  -3    19997.22    18250.84    748.48 o 
 -10   8  -3     3814.33     3873.24    156.33 o 
  -7   8  -3    13945.60    14789.64   1088.84 o 
  -4   8  -3     7925.73     7682.03    549.88 o 
  -1   8  -3     2272.80     2576.24    456.83 o 
   2   8  -3     3229.09     3302.64    471.78 o 
   5   8  -3     3238.60     3080.82    184.74 o 
   8   8  -3     6698.43     7678.65    481.54 o 
 -15   9  -3       15.80      -30.98    101.99 o 
 -12   9  -3     6573.13     6385.76    240.95 o 
  -9   9  -3    34712.13    36848.39   2240.81 o 
  -6   9  -3    19035.01    19202.17   1155.31 o 
  -3   9  -3    37601.79    38761.78   1886.39 o 
   0   9  -3      711.08      643.00     98.93 o 
   3   9  -3     3402.65     3434.89    211.93 o 
   6   9  -3     1902.67     2314.57    216.07 o 
 -14  10  -3      650.67      655.55     92.74 o 
 -11  10  -3     9150.64     9099.07    379.43 o 
  -8  10  -3     7562.26     6594.37    265.52 o 
  -5  10  -3    10131.62    10319.28    744.77 o 
  -2  10  -3     7856.32     7111.74    541.59 o 
   1  10  -3    19678.33    19991.66   1326.48 o 
   4  10  -3     1681.64     1632.03    220.87 o 
 -13  11  -3     9257.12     8531.26    584.16 o 
 -10  11  -3     2628.25     2501.70    366.93 o 
  -7  11  -3    14987.11    14940.25    615.14 o 
  -4  11  -3     9095.79     9919.35    372.65 o 
  -1  11  -3     6769.02     7286.73    713.81 o 
   2  11  -3     3354.49     4066.83    258.13 o 
 -15  12  -3     4277.61     4199.78    289.75 o 
 -12  12  -3     1039.65      963.20    116.98 o 
  -9  12  -3     3492.66     3671.66    213.68 o 
  -6  12  -3     4780.04     4478.23    390.82 o 
  -3  12  -3     9762.83    10538.22    381.67 o 
   0  12  -3     3254.79     2937.47    211.26 o 
   3  12  -3     2298.13     2635.27    320.92 o 
 -14  13  -3     8028.32     7722.60    417.45 o 
 -11  13  -3     3593.42     3420.27    173.84 o 
  -8  13  -3     4195.82     4037.53    550.36 o 
  -5  13  -3       35.73       65.66     82.97 o 
  -2  13  -3     8072.54     7592.51    602.60 o 
   1  13  -3     1976.01     2308.73    215.68 o 
 -13  14  -3     6024.04     5500.30    364.59 o 
 -10  14  -3     4132.59     4207.23    448.86 o 
  -7  14  -3     1074.72      991.46    181.20 o 
  -1  14  -3     1013.18     1117.65    199.86 o 
 -12  15  -3     5108.96     5278.62    232.91 o 
  -9  15  -3     9764.07    10204.70   1324.71 o 
  -6  15  -3     6512.06     7271.10    874.40 o 
  -3  15  -3     2023.05     2026.47    197.97 o 
  -8  16  -3    11135.62    12236.09   1735.56 o 
  -1   1  -2    24483.87    27309.21   1683.54 o 
  -3   2  -2     9545.33    10908.09   1099.66 o 
   0   2  -2    14413.00    13584.23    177.97 o 
  -2   3  -2   241551.48   214114.23  10878.22 o 
  -7   4  -2    11474.74    11053.77   1006.71 o 
  -4   4  -2    11894.26    11150.43    506.43 o 
  -1   4  -2     8259.01     9404.96    281.27 o 
  -6   5  -2    37152.25    38833.66   1741.49 o 
  -3   5  -2    31345.14    31803.11   1072.17 o 
   0   5  -2    37946.02    37800.16   1530.59 o 
   3   5  -2    15086.79    14851.31   1250.12 o 
 -11   6  -2     1052.99      957.85     95.95 o 
  -8   6  -2     1261.65     1436.84    141.42 o 
  -2   6  -2    11523.54    11478.90   1212.76 o 
   1   6  -2    43001.30    38622.70   3197.46 o 
   4   6  -2    13245.67    11492.73   1082.05 o 
 -13   7  -2     7785.61     8111.66    345.73 o 
 -10   7  -2     2302.04     2323.18    141.05 o 
  -7   7  -2      615.40      710.99     44.78 o 
  -4   7  -2    25471.83    26148.59   1307.89 o 
  -1   7  -2     3588.90     3899.92    275.25 o 
   2   7  -2     1017.49     1039.60     95.29 o 
 -15   8  -2      123.75       77.65    114.15 o 
  -9   8  -2    55602.27    56444.15   2997.80 o 
  -6   8  -2     4402.92     4270.93    233.14 o 
  -3   8  -2     9285.53     9316.24    729.22 o 
   0   8  -2     6723.15     5923.94    416.26 o 
   6   8  -2     7986.85     8041.26    616.58 o 
 -14   9  -2      370.80      487.62     98.04 o 
 -11   9  -2     4266.01     3910.58    208.66 o 
  -8   9  -2    12837.73    13686.68    853.85 o 
  -5   9  -2     4354.97     4216.20    169.95 o 
  -2   9  -2    25529.02    27460.56   2034.85 o 
   1   9  -2     1754.42     1749.55    138.07 o 
   4   9  -2      546.89      741.77    152.19 o 
   7   9  -2      800.45     1128.04    186.30 o 
 -16  10  -2      833.91      932.13    201.79 o 
 -13  10  -2     2844.91     2965.68    176.17 o 
 -10  10  -2       48.03      112.18     88.62 o 
  -7  10  -2     7575.49     7432.99    482.89 o 
  -4  10  -2    27184.65    27482.05   1503.36 o 
  -1  10  -2      738.53      779.04    123.55 o 
   2  10  -2     3834.07     4443.39    258.18 o 
   5  10  -2     1090.71     1123.56    171.52 o 
 -15  11  -2     1593.02     1619.97    156.70 o 
 -12  11  -2     1396.51     1460.80    138.17 o 
  -9  11  -2     2500.31     2230.19    113.81 o 
  -6  11  -2     5593.87     5754.80    372.72 o 
  -3  11  -2     8485.17     8407.29    287.15 o 
   0  11  -2    14084.82    12059.25   1644.43 o 
   3  11  -2     8165.50     8900.35    493.30 o 
 -14  12  -2     1103.19     1433.14    157.32 o 
 -11  12  -2     1457.61     1351.09    121.07 o 
  -8  12  -2     3989.29     4185.55    246.02 o 
  -5  12  -2     2608.98     2564.16    150.39 o 
  -2  12  -2     3309.49     3558.44    219.34 o 
   1  12  -2       47.19       71.93    132.87 o 
 -13  13  -2     4158.92     3967.71    192.29 o 
 -10  13  -2     3013.61     2716.92    160.44 o 
  -7  13  -2    10815.84    11212.09    792.89 o 
  -4  13  -2     1293.32     1536.35    162.11 o 
  -1  13  -2      313.39      378.61    151.41 o 
   2  13  -2     6826.64     8011.18    586.18 o 
 -12  14  -2      651.48      551.64    108.87 o 
  -9  14  -2     2053.19     2238.87    262.51 o 
  -6  14  -2     1372.77     1286.93    113.46 o 
  -3  14  -2     2425.60     2434.30    191.47 o 
   0  14  -2     1781.19     1659.92    334.28 o 
 -11  15  -2     4254.47     4591.37    319.18 o 
  -8  15  -2     1137.28     1087.26    145.37 o 
  -5  15  -2      617.76      755.99    163.90 o 
  -2  15  -2     3651.40     3721.99    245.46 o 
 -10  16  -2     3356.96     3698.09    502.09 o 
  -7  16  -2     3324.66     3218.03    531.92 o 
   0   1  -1    13346.71    11480.08    467.19 o 
  -2   2  -1    12048.92    13358.67    939.29 o 
   1   2  -1     8022.50     7080.94    197.85 o 
  -4   3  -1     2048.99     2478.10    137.65 o 
  -1   3  -1    59678.59    54397.65   4391.54 o 
   2   3  -1     6701.91     6626.00    765.97 o 
   0   4  -1     7237.55     7633.29    622.67 o 
   3   4  -1    18052.61    15130.98    956.06 o 
  -5   5  -1     5919.68     6447.77    381.25 o 
  -2   5  -1    15032.60    14025.54    952.73 o 
   1   5  -1    30119.77    30974.39    568.70 o 
   4   5  -1     5175.35     4141.31    940.81 o 
 -10   6  -1     3164.73     3195.99    142.06 o 
  -4   6  -1    11771.26    14301.50    954.10 o 
  -1   6  -1    42265.02    36785.30   2182.14 o 
   2   6  -1    31521.68    29240.22    678.84 o 
   5   6  -1     1748.03     1562.03    160.08 o 
 -12   7  -1     3547.48     3127.77    254.05 o 
  -9   7  -1     2226.42     2561.23    217.01 o 
  -6   7  -1     8007.43     7645.25    226.02 o 
  -3   7  -1      537.14      495.00     65.81 o 
   0   7  -1     4603.67     4474.55    294.29 o 
   3   7  -1    17645.84    17874.89   1300.95 o 
 -14   8  -1     1489.81     1371.36    108.06 o 
 -11   8  -1     2257.52     2401.05    124.71 o 
  -8   8  -1    28683.12    27865.54    930.01 o 
  -5   8  -1     1334.91     1403.67     56.92 o 
  -2   8  -1      620.59      617.86     63.50 o 
   1   8  -1     7042.52     6947.33    514.53 o 
   4   8  -1     1314.97     1347.17    148.36 o 
   7   8  -1      281.23      127.13    117.87 o 
 -16   9  -1     4293.17     4842.45    535.82 o 
 -13   9  -1    14284.72    13480.28   1089.36 o 
 -10   9  -1     7482.58     7374.39    218.12 o 
  -7   9  -1     3262.77     3526.51    168.82 o 
  -4   9  -1    29957.90    25708.07   1797.26 o 
  -1   9  -1     4123.67     4049.46    218.42 o 
   2   9  -1    12627.68    13697.65   1384.95 o 
   5   9  -1     3144.67     3137.83    433.54 o 
 -15  10  -1     1284.62     1517.01    152.37 o 
 -12  10  -1    12009.55    10303.02    669.58 o 
  -9  10  -1     1342.21     1343.15    106.89 o 
  -6  10  -1     5445.12     5439.03    131.39 o 
  -3  10  -1     6684.89     6450.30    519.06 o 
   0  10  -1     1631.50     1766.93    146.52 o 
   3  10  -1     1359.18     1882.88    197.25 o 
   6  10  -1      839.33      884.74    159.08 o 
 -14  11  -1      504.89      554.97    128.82 o 
 -11  11  -1      578.51      565.86    105.86 o 
  -8  11  -1    20108.61    20549.71    991.94 o 
  -5  11  -1     3312.94     2892.41    300.02 o 
  -2  11  -1     3164.13     3214.23    189.92 o 
   1  11  -1     9927.15     8927.46    267.16 o 
   4  11  -1      174.24      285.92    165.98 o 
 -13  12  -1     5336.38     5959.46    232.70 o 
 -10  12  -1     4157.54     4376.66    218.40 o 
  -7  12  -1     3875.87     3974.93    151.71 o 
  -4  12  -1     5481.05     5211.16    239.37 o 
  -1  12  -1     8461.66     8181.39    276.72 o 
   2  12  -1      790.64      883.12    174.27 o 
 -15  13  -1     2397.74     2683.56    186.11 o 
 -12  13  -1      326.26      317.95    104.49 o 
  -9  13  -1     4369.82     4594.12    279.41 o 
  -6  13  -1     7691.71     8698.83    304.23 o 
  -3  13  -1     1537.84     1427.90    176.41 o 
   0  13  -1      333.14      307.33    116.52 o 
 -14  14  -1     5338.80     5344.62    667.03 o 
 -11  14  -1     6443.71     6606.48    601.61 o 
  -8  14  -1     5138.27     4689.40   1052.77 o 
  -5  14  -1      418.47      390.79    134.33 o 
  -2  14  -1      599.19      645.28    130.14 o 
 -13  15  -1      679.53      578.16    153.12 o 
 -10  15  -1     2659.18     2632.48    210.91 o 
  -7  15  -1      451.76      452.30    123.45 o 
  -4  15  -1     5075.12     4698.23    448.19 o 
  -9  16  -1     1008.87      897.73    128.91 o 
  -6  16  -1     8051.26     8232.11    830.48 o 
   1   1   0    60519.57    54142.96   8076.20 o 
  -1   2   0    64512.81    68162.76   2353.08 o 
   2   2   0    73622.95    65480.32   5879.40 o 
  -3   3   0    77371.10    70899.52   2248.20 o 
   0   3   0    73166.73    65201.95   7119.58 o 
  -2   4   0    73964.31    66517.34   1872.32 o 
   1   4   0    32820.76    38938.04   2275.31 o 
   4   4   0    13722.77    12822.17   1050.20 o 
  -4   5   0    34749.71    36999.73    643.28 o 
   2   5   0    66444.74    68309.63   3742.76 o 
   5   5   0    79410.44    65979.84   4477.70 o 
  -6   6   0    91427.70    87381.21   2310.39 o 
  -3   6   0    59903.25    60237.25   3118.16 o 
   0   6   0    91424.64    99335.41   6906.67 o 
   3   6   0    17887.33    16791.77   1705.11 o 
   6   6   0    12347.36    12797.39    669.85 o 
 -11   7   0    10809.29    11084.69    331.07 o 
  -8   7   0    52545.55    48968.30   2104.50 o 
  -5   7   0    60381.50    64954.52   1072.34 o 
   1   7   0    20983.37    21503.89   1458.46 o 
   4   7   0    34085.72    31950.71   1055.72 o 
   7   7   0    12438.74    13474.00    498.65 o 
 -13   8   0    14694.91    13084.13    795.13 o 
 -10   8   0    23468.38    24383.61   1614.93 o 
  -7   8   0    19234.68    20103.74    574.29 o 
  -1   8   0    50506.34    46011.96   5139.91 o 
   2   8   0    68311.85    60814.34   2399.91 o 
   5   8   0    18526.90    19862.83   1522.06 o 
   8   8   0    11988.07    11981.52   1652.59 o 
 -15   9   0     7175.34     7117.90    596.36 o 
 -12   9   0    46429.52    40155.23   1476.12 o 
  -9   9   0    13590.47    13466.72    426.33 o 
  -6   9   0    19136.03    17845.06    564.38 o 
   0   9   0    11117.83    10651.86    634.98 o 
   3   9   0    17362.43    20443.31   1308.84 o 
 -14  10   0     5465.60     5702.79    310.77 o 
  -8  10   0    70752.06    64692.14   2003.95 o 
  -5  10   0    81999.86    78160.65   5180.77 o 
  -2  10   0    23112.72    24158.71   1361.49 o 
   1  10   0     8930.20     9347.12    276.48 o 
   4  10   0    10907.21    12812.23   1348.99 o 
 -16  11   0    10064.43    11116.70    320.14 o 
 -13  11   0    10084.55     9404.62    248.91 o 
 -10  11   0     6648.51     7085.05    262.43 o 
  -7  11   0    32313.54    32867.80   1686.68 o 
  -1  11   0    30160.63    27687.84   1888.43 o 
   2  11   0    11356.90    12747.74    896.75 o 
   5  11   0     8997.57     9343.33    934.68 o 
 -15  12   0     9047.14     9724.97    328.87 o 
 -12  12   0    17971.20    16957.20   1613.09 o 
  -9  12   0    19059.00    19609.42    513.41 o 
  -6  12   0    12537.26    11738.95    679.79 o 
  -3  12   0    48138.41    43691.62   2157.36 o 
   0  12   0    17886.99    17648.04    807.17 o 
   3  12   0    16875.01    19095.20   1818.25 o 
 -14  13   0     3566.76     3308.79    277.69 o 
 -11  13   0    11989.75    11788.56   1034.84 o 
  -8  13   0    18135.08    17686.62    625.06 o 
  -5  13   0    13903.06    12750.64    789.87 o 
  -2  13   0    11858.85    12626.19    840.92 o 
   1  13   0     6199.75     6356.41    916.69 o 
 -13  14   0     5473.62     5755.49    828.20 o 
 -10  14   0    10797.88    11221.95   1082.19 o 
  -7  14   0    11253.24    10694.20    797.69 o 
  -4  14   0     5622.26     5916.41    761.92 o 
  -1  14   0     2992.14     3121.55    237.23 o 
  -9  15   0     5631.77     5180.97    563.36 o 
  -6  15   0     8227.71     7293.71    303.24 o 
  -3  15   0     9478.53    10511.53    500.91 o 
 -11  16   0     9606.28     9446.22    516.01 o 
  -8  16   0    10328.28    11296.50   1142.87 o 
  -5  16   0     9258.20     9817.34   1096.09 o 
  -1   1   1     8219.52     7229.66    704.01 o 
  -3   2   1    65592.50    58422.92   3821.04 o 
   0   2   1     7604.95     9315.94    604.60 o 
  -5   3   1    12194.71     9906.46    631.71 o 
   1   3   1   138682.05   130660.93   4176.33 o 
  -7   4   1      548.14      531.31     92.53 o 
  -4   4   1     6630.34     6404.62    342.84 o 
  -1   4   1     2901.89     2793.73    144.80 o 
   2   4   1    13421.01    12939.88    643.49 o 
  -9   5   1    27784.13    26568.54   1559.33 o 
   0   5   1     4181.05     3858.74    118.84 o 
   3   5   1     1170.32     1214.77    109.48 o 
 -11   6   1     2805.69     2726.60    206.65 o 
  -8   6   1     2007.27     1832.02    122.75 o 
  -5   6   1    30560.62    31331.30   1337.17 o 
  -2   6   1    74609.55    67672.59   3564.82 o 
   1   6   1     6217.64     5546.79    500.33 o 
   4   6   1     6212.93     5296.60    324.96 o 
 -13   7   1     8248.36     8271.26    536.36 o 
 -10   7   1     7551.65     7415.08    267.35 o 
  -7   7   1     5553.54     5104.94     99.22 o 
  -4   7   1    16586.55    17043.74    343.66 o 
   2   7   1     3028.83     3099.21    342.33 o 
   5   7   1     3159.04     3242.34    278.43 o 
 -15   8   1      131.27      132.45    117.77 o 
 -12   8   1     5734.18     5444.40    309.10 o 
  -9   8   1     2604.52     2848.69    261.33 o 
  -6   8   1    29641.79    27345.63   1247.35 o 
  -3   8   1     4466.22     4108.05    389.94 o 
   0   8   1    29576.67    32780.47   1843.01 o 
   3   8   1    20727.48    20444.00   2248.40 o 
   6   8   1     3889.47     4357.27    357.27 o 
 -14   9   1      121.85      180.60     81.40 o 
 -11   9   1     2322.05     2316.00    233.89 o 
  -8   9   1     7988.41     8261.62    532.45 o 
  -5   9   1     5048.46     5185.99    218.33 o 
  -2   9   1     2657.01     2657.13    317.19 o 
   1   9   1     1157.32     1338.41    151.55 o 
   4   9   1     6039.68     6430.26    246.19 o 
   7   9   1      769.96      831.80    156.34 o 
 -16  10   1     7723.43     8561.11    494.29 o 
 -13  10   1     2208.90     2146.25    171.47 o 
 -10  10   1     1476.47     1486.81     97.18 o 
  -7  10   1    15985.51    15330.59    463.56 o 
  -4  10   1     2839.67     2576.40    198.04 o 
  -1  10   1     7189.52     6011.13    539.69 o 
   2  10   1     4635.48     4433.92    209.16 o 
   5  10   1     2474.82     2723.64    350.24 o 
 -15  11   1     5739.61     6529.02    296.42 o 
 -12  11   1     8296.75     8327.44    420.12 o 
  -9  11   1    10938.17    12120.50    745.75 o 
  -6  11   1     2213.09     2124.34    151.26 o 
  -3  11   1     2650.90     2426.75    310.70 o 
   0  11   1      476.07      537.95    130.07 o 
   3  11   1     5763.94     6773.81    281.12 o 
 -14  12   1      978.38     1162.06    146.26 o 
 -11  12   1    11028.49    11972.93    268.26 o 
  -8  12   1     1761.84     1744.84    101.81 o 
  -5  12   1     2452.95     2179.69    366.47 o 
  -2  12   1     9223.76     9044.13    286.38 o 
   1  12   1      709.20      764.23    141.22 o 
 -13  13   1      159.73      231.90    115.01 o 
 -10  13   1     1576.88     1731.34    115.23 o 
  -7  13   1    15320.52    16298.48    816.83 o 
  -4  13   1    13479.61    12744.71    723.04 o 
  -1  13   1     6023.17     6582.39    376.49 o 
   2  13   1      735.63      932.39    168.07 o 
 -12  14   1      437.33      502.31    178.47 o 
  -6  14   1     2399.19     2878.96    208.63 o 
  -3  14   1      316.15      304.52    141.55 o 
   0  14   1     4809.22     5363.30    384.42 o 
 -11  15   1      240.97      199.84    189.90 o 
  -8  15   1      492.73      461.82     96.90 o 
  -5  15   1     1559.73     1832.16    183.73 o 
  -2  15   1     1490.07     1671.44    202.48 o 
 -10  16   1     1002.02     1203.02    289.32 o 
  -7  16   1     4346.59     3620.37    315.51 o 
   0   1   2    31396.58    33123.56   2347.25 o 
  -2   2   2    17217.15    16274.36    545.01 o 
   1   2   2   243990.53   220042.02   8844.22 o 
  -4   3   2     6559.67     5779.88    480.47 o 
  -1   3   2    12771.31    14037.20   1018.14 o 
   2   3   2    30177.44    29770.49    260.45 o 
  -3   4   2    43597.64    38596.27   2123.44 o 
   0   4   2    12182.62    12555.83   1227.38 o 
   3   4   2    28225.36    26019.23    533.16 o 
  -8   5   2     7546.43     7635.87    345.28 o 
  -5   5   2    37057.86    36089.56    923.63 o 
  -2   5   2     6569.85     6434.45    643.48 o 
   4   5   2     4058.65     4323.25    439.70 o 
 -10   6   2    27544.78    25285.88   1986.26 o 
  -4   6   2     6281.50     6080.11    376.21 o 
  -1   6   2    41874.97    42727.18   1996.39 o 
   2   6   2     3311.07     2910.22    155.16 o 
   5   6   2     5691.76     5298.76    522.93 o 
 -12   7   2     3219.91     2930.03    126.90 o 
  -9   7   2    25229.73    23425.56   1484.05 o 
  -6   7   2    42164.20    43070.93   1640.29 o 
  -3   7   2    12656.24    12237.02    538.38 o 
   3   7   2     7214.33     6911.88    920.02 o 
   6   7   2     9233.87    10318.26    695.28 o 
 -14   8   2     1288.40     1405.59    144.29 o 
 -11   8   2     8521.39     8508.76    325.76 o 
  -8   8   2     5244.17     4379.06    161.41 o 
  -5   8   2    14355.52    15186.01    165.31 o 
  -2   8   2      921.48      948.25     93.04 o 
   1   8   2    11028.00    10796.26    836.57 o 
   4   8   2     4163.85     4716.20    476.76 o 
   7   8   2     1100.15     1028.87    153.10 o 
 -16   9   2     3891.88     4314.75    306.72 o 
 -13   9   2     1335.06     1336.35    101.34 o 
 -10   9   2      915.51      912.25     62.84 o 
  -1   9   2    54909.28    53679.28   3174.54 o 
   2   9   2     2082.00     2508.66    189.96 o 
   5   9   2     2823.08     3113.08    260.09 o 
 -15  10   2      619.46      690.31    127.67 o 
 -12  10   2     3099.24     2996.31    265.12 o 
  -9  10   2     1919.47     2008.15     97.53 o 
  -6  10   2    14733.40    14321.56   1103.56 o 
   0  10   2       72.69      174.61     94.85 o 
   3  10   2     2082.73     2230.73    190.79 o 
   6  10   2     3411.56     3986.49    295.13 o 
 -14  11   2     1813.11     2122.88    167.75 o 
 -11  11   2    13378.54    13953.32    529.97 o 
  -8  11   2     4435.02     4373.90    144.38 o 
  -5  11   2      698.89      657.74     75.73 o 
  -2  11   2     3630.29     3520.26    319.57 o 
   1  11   2     1430.65     1679.49    176.35 o 
   4  11   2     4268.88     4896.77    292.03 o 
 -13  12   2      145.51      156.39    111.62 o 
 -10  12   2     3127.36     2912.59    154.45 o 
  -7  12   2     2067.59     1856.47    117.64 o 
  -4  12   2     4602.05     4480.49    454.50 o 
  -1  12   2     1634.97     1858.51    194.10 o 
   2  12   2      795.60      836.57    173.52 o 
 -15  13   2     3237.59     3543.63    277.37 o 
 -12  13   2      265.52      215.38    137.92 o 
  -9  13   2      231.81      201.11     93.97 o 
  -6  13   2     6326.58     6238.23    547.62 o 
  -3  13   2     3229.44     3378.31    216.54 o 
   0  13   2     3286.03     3576.19    251.17 o 
 -14  14   2     1330.55     1255.90    202.15 o 
 -11  14   2     7350.55     7157.50    408.63 o 
  -8  14   2     7156.16     7206.04    339.01 o 
  -5  14   2      736.97      670.06    175.04 o 
  -2  14   2     1861.11     1900.63    183.73 o 
 -13  15   2     6949.16     6445.62    395.71 o 
 -10  15   2     1074.31     1131.62    189.78 o 
  -7  15   2      155.34      168.83    120.76 o 
  -4  15   2      826.25      752.06    152.05 o 
  -9  16   2      941.09      733.08    147.86 o 
  -6  16   2      605.65      479.51    140.59 o 
   1   1   3   144663.84   157740.50   7243.04 o 
  -1   2   3     5119.39     5422.63    461.91 o 
   2   2   3    53489.34    52883.60   4897.60 o 
  -3   3   3    27461.68    26513.59   1397.36 o 
   0   3   3   121770.33   132616.34  13597.69 o 
   3   3   3    20250.45    17467.95   1522.71 o 
  -2   4   3     4922.98     5029.66    305.15 o 
   1   4   3    50362.43    51439.51    758.52 o 
   4   4   3     6215.17     5650.60    410.19 o 
  -7   5   3    11959.60     9970.16    584.32 o 
  -4   5   3     5868.09     5104.88    328.29 o 
  -1   5   3    48736.13    46151.25   4329.29 o 
   2   5   3    33513.12    34918.16   3235.74 o 
   5   5   3    12607.80    11339.53    584.39 o 
  -9   6   3    30255.53    32159.04   2590.73 o 
  -3   6   3    28778.66    25794.20   1064.25 o 
   0   6   3    26535.00    29781.19   3150.72 o 
   3   6   3    17653.82    18691.67   1734.60 o 
   6   6   3     4461.82     4032.31    144.13 o 
 -11   7   3     7570.70     7670.88    175.12 o 
  -8   7   3     1393.69     1312.55     61.47 o 
  -2   7   3    10086.93     9137.10    222.41 o 
   1   7   3    11264.87    11156.11   1095.13 o 
   4   7   3    14319.51    16201.92    816.89 o 
   7   7   3      769.72      738.69    120.45 o 
 -13   8   3       25.11        7.90     71.95 o 
 -10   8   3     7075.36     6385.39    393.08 o 
  -7   8   3     9373.58     8357.40    853.65 o 
  -4   8   3    16766.65    14752.05    797.12 o 
   2   8   3     9477.69     9756.93    721.89 o 
   5   8   3     3906.50     3950.43    208.88 o 
   8   8   3    10101.66    11246.80   1472.14 o 
 -15   9   3     6367.75     7771.85    540.37 o 
 -12   9   3     8820.56     8714.86    223.56 o 
  -9   9   3      921.50      846.59     52.11 o 
  -6   9   3    18162.58    17974.04    553.17 o 
  -3   9   3     1927.00     2299.36    147.49 o 
   0   9   3    31665.11    30194.86   1504.26 o 
   6   9   3     8659.48     9792.66    951.10 o 
 -14  10   3     5256.79     5910.24    267.97 o 
 -11  10   3     6592.52     6709.28    364.50 o 
  -8  10   3     4185.16     4236.89    262.13 o 
  -5  10   3     3007.81     2766.17    153.09 o 
  -2  10   3     3299.04     3843.26    226.03 o 
   1  10   3     3062.73     3325.09    214.10 o 
   4  10   3     3336.20     4093.71    240.03 o 
 -13  11   3     7730.54     8352.88    461.58 o 
 -10  11   3    17845.23    17477.27    698.19 o 
  -4  11   3     1754.42     1736.84    150.15 o 
  -1  11   3     9846.39    11147.52    885.39 o 
   2  11   3     2761.35     2996.58    294.79 o 
 -15  12   3     2441.65     2420.14    227.36 o 
 -12  12   3     4717.55     5505.59    318.65 o 
  -9  12   3     2433.84     2398.57    155.05 o 
  -6  12   3     5931.45     6734.42    621.23 o 
  -3  12   3     6391.20     6420.26    232.50 o 
   0  12   3     1305.69     1611.38    186.92 o 
   3  12   3     4476.09     4948.59    382.15 o 
 -14  13   3      973.52      731.01    171.74 o 
 -11  13   3     2189.70     2093.85    182.35 o 
  -8  13   3     3214.59     3187.58    163.44 o 
  -5  13   3    20286.97    14631.68   2212.31 o 
  -2  13   3     8210.17     7407.10    431.41 o 
   1  13   3     4608.04     4992.99    326.22 o 
 -13  14   3     2175.07     2339.43    295.29 o 
 -10  14   3     1027.19      942.63    143.68 o 
  -7  14   3     4761.13     5228.86    303.75 o 
  -4  14   3      376.66      400.77    126.38 o 
  -1  14   3     6972.32     6874.31    986.39 o 
 -12  15   3     1895.69     1737.92    288.33 o 
  -9  15   3     1884.31     1900.40    170.41 o 
  -6  15   3        5.94       35.30    152.29 o 
  -3  15   3     4589.15     5126.86    371.53 o 
  -8  16   3     7779.76     6391.92   1275.77 o 
  -1   1   4    21664.86    23234.16   4407.50 o 
  -3   2   4    58906.29    67645.55   3249.83 o 
   0   2   4    12725.75    15495.89    820.85 o 
  -5   3   4     8920.35     8696.13   1126.83 o 
   1   3   4    49754.98    47868.23   3037.37 o 
  -7   4   4    22372.23    21319.62   1879.26 o 
  -1   4   4     5506.43     6091.31    463.62 o 
   2   4   4    48464.05    48850.74   3138.56 o 
  -9   5   4    15821.00    17195.02    957.68 o 
  -6   5   4    36138.83    33152.13   2127.30 o 
  -3   5   4    23370.72    20614.14    873.93 o 
   3   5   4    41601.61    40538.77    701.43 o 
 -11   6   4     5376.08     5552.57    493.30 o 
  -8   6   4     3439.94     3411.90    151.35 o 
  -2   6   4    44072.27    42824.99   4619.77 o 
   1   6   4    46149.73    42821.32   2834.06 o 
   4   6   4     6704.45     7419.20    452.23 o 
 -13   7   4    10497.99    11064.26   1343.78 o 
 -10   7   4     5119.60     5295.44    290.40 o 
  -4   7   4    38762.71    36783.97   2581.61 o 
  -1   7   4     1072.53     1234.88    102.28 o 
   2   7   4     3803.32     3732.88    408.10 o 
   5   7   4    10503.71    10863.88    517.46 o 
 -15   8   4     4264.00     4126.03    524.00 o 
 -12   8   4    22646.16    22262.38    426.93 o 
  -9   8   4    62738.12    59222.15   1329.16 o 
  -6   8   4    13062.26    12635.43    750.02 o 
  -3   8   4    16328.32    15506.91   1314.16 o 
   0   8   4    11502.16    11267.46    245.09 o 
   3   8   4    16132.54    17116.59    340.92 o 
   6   8   4     8185.19     9049.67    327.11 o 
 -14   9   4     6100.11     7110.13    330.78 o 
 -11   9   4      256.86      263.15     59.08 o 
  -8   9   4    20416.88    21015.34   1335.48 o 
  -5   9   4    19243.05    18076.65    660.22 o 
  -2   9   4    32103.20    28977.84   1549.27 o 
   1   9   4     1732.40     1694.52    147.85 o 
   4   9   4     2010.29     2320.37    188.56 o 
   7   9   4     1078.05     1172.72    275.47 o 
 -16  10   4      895.49      725.68    156.28 o 
 -13  10   4     6136.31     6533.59    560.97 o 
 -10  10   4     2411.20     2381.63    108.54 o 
  -7  10   4    17804.66    17404.32    927.10 o 
  -4  10   4    54448.15    50211.70   1800.02 o 
  -1  10   4     7263.89     7082.30    336.60 o 
   2  10   4    15333.15    15406.64    880.20 o 
   5  10   4     1702.42     2016.56    189.38 o 
 -15  11   4     1932.76     1640.76    226.69 o 
 -12  11   4     5253.77     5767.84    244.59 o 
  -9  11   4     5271.89     5322.33    238.04 o 
  -6  11   4     2429.64     2375.81    108.63 o 
  -3  11   4     1481.69     1155.53    241.09 o 
   0  11   4    18251.48    18633.91    515.56 o 
   3  11   4    10356.42    10991.87    827.56 o 
 -14  12   4     8595.87    10037.47    357.43 o 
 -11  12   4     5732.50     5582.90    198.33 o 
  -8  12   4     1388.11     1439.33    158.86 o 
  -5  12   4     2314.18     2166.54    160.90 o 
  -2  12   4     2772.48     2438.96    179.49 o 
   1  12   4     5542.18     6370.83    307.15 o 
 -13  13   4     3510.68     3326.75    555.28 o 
 -10  13   4    11155.07    11163.92    585.31 o 
  -7  13   4     5726.93     5555.92    381.78 o 
  -4  13   4     6703.74     6707.27    816.26 o 
  -1  13   4     1979.13     1892.60    165.47 o 
 -12  14   4     3207.20     2848.48    309.21 o 
  -9  14   4    10203.41    10059.62    285.14 o 
  -6  14   4     3267.81     2911.20    185.70 o 
  -3  14   4     5270.49     4390.62    581.86 o 
   0  14   4     2759.73     2764.55    216.84 o 
 -11  15   4     9305.84    10179.97    517.00 o 
  -8  15   4     5620.22     5479.52    481.18 o 
  -5  15   4     6395.58     5707.11    908.83 o 
 -10  16   4     3645.02     3827.73    293.56 o 
  -7  16   4     8151.14     7846.62   1018.25 o 
   0   1   5   109239.04    98271.24   9009.76 o 
   1   2   5    34864.84    40977.03   1982.63 o 
  -4   3   5    16491.03    17237.91    896.80 o 
  -1   3   5     4278.50     5054.02    805.98 o 
  -6   4   5   131805.94   121649.93   5810.49 o 
   0   4   5    17468.94    18550.28   1097.16 o 
   3   4   5      494.24      686.72     80.34 o 
  -8   5   5     2123.90     2161.68    186.20 o 
  -5   5   5     6667.99     6283.74    292.82 o 
  -2   5   5     6805.03     7652.95    592.50 o 
   1   5   5    21552.70    23825.48   2651.21 o 
   4   5   5     3625.82     3422.15    307.93 o 
 -10   6   5    19658.38    20778.17    941.21 o 
  -7   6   5    23546.44    24712.01   1283.92 o 
  -4   6   5     8754.67     7936.83    496.78 o 
  -1   6   5    85959.33    77653.39   5631.67 o 
   2   6   5     4818.35     5133.21    345.65 o 
   5   6   5     9895.39     9652.95    767.02 o 
 -12   7   5      380.89      417.02     89.42 o 
  -9   7   5     1904.02     1849.29     94.26 o 
  -6   7   5    11458.69    11624.46    740.02 o 
  -3   7   5    29651.25    31735.93   2428.96 o 
   0   7   5    12171.40    12042.52    241.17 o 
   3   7   5    25742.27    24162.69   1477.72 o 
   6   7   5     4181.17     4264.52    322.67 o 
 -14   8   5      112.02      100.32     98.02 o 
 -11   8   5     1196.56     1373.47     94.25 o 
  -8   8   5     9306.64     9855.62    447.82 o 
  -5   8   5    19354.27    18269.95    861.10 o 
  -2   8   5     2893.88     2963.65    140.91 o 
   1   8   5     3348.36     3165.51    174.74 o 
   7   8   5      844.86     1114.79    193.01 o 
 -16   9   5     7423.76     8618.03    615.43 o 
 -13   9   5     9414.99     9474.37    577.65 o 
 -10   9   5     8750.92     8735.79    264.81 o 
  -7   9   5      946.26      901.35     60.91 o 
  -1   9   5     9246.01     9239.19   1184.89 o 
   2   9   5    12437.09    13083.27    712.14 o 
   5   9   5     6814.36     7589.03    351.04 o 
 -15  10   5     4373.96     4436.26    787.93 o 
 -12  10   5     9034.23     8619.80    233.53 o 
  -9  10   5     2013.11     2036.57    157.25 o 
  -3  10   5     5990.22     5776.99    267.50 o 
   0  10   5     1629.91     1650.48    152.08 o 
   3  10   5       57.47       27.26    119.53 o 
 -14  11   5      465.49      414.45    141.75 o 
 -11  11   5     6565.79     6456.21    541.65 o 
  -8  11   5    21003.77    19330.24    832.86 o 
  -5  11   5     5651.08     5121.77    200.06 o 
  -2  11   5    10744.00     9829.02   1152.74 o 
   1  11   5     1475.34     1461.01    163.83 o 
   4  11   5     2953.71     3179.94    314.17 o 
 -13  12   5     1150.22     1370.35    175.50 o 
 -10  12   5    12102.96    14473.07    670.22 o 
  -4  12   5    13754.26    11505.27    548.60 o 
  -1  12   5     8617.42     8195.92    323.76 o 
   2  12   5     2249.61     2612.14    444.95 o 
 -12  13   5     2326.02     2980.72    354.94 o 
  -9  13   5     1789.77     1827.42    165.92 o 
  -6  13   5      912.35      931.29    161.15 o 
  -3  13   5     4234.92     3760.91    211.84 o 
   0  13   5     1031.99     1061.57    165.11 o 
 -11  14   5     5287.77     5190.85    284.19 o 
  -8  14   5     1356.97     1252.95    150.72 o 
  -2  14   5     2981.26     2952.90    375.65 o 
 -10  15   5      477.63      452.66    134.69 o 
  -7  15   5     1476.57     1655.53    187.91 o 
  -9  16   5     1308.75     1590.74    204.36 o 
   0   0   6   199066.06   207441.09   2022.27 o 
   1   1   6    31411.91    35749.57    664.65 o 
  -1   2   6     9640.94    10373.19    599.03 o 
  -3   3   6    16060.92    17033.33    230.13 o 
   0   3   6   102495.39   107301.04   1931.58 o 
   3   3   6     5231.03     4947.19    326.00 o 
  -5   4   6    55416.79    48273.84   1756.79 o 
  -2   4   6     1185.90     1259.92     53.53 o 
   4   4   6     3822.39     3846.68    160.07 o 
  -7   5   6    42307.45    39855.49   2656.03 o 
  -4   5   6    19281.23    20164.26   1714.26 o 
  -1   5   6    57672.39    60424.13   5084.90 o 
   5   5   6    38146.16    35435.44   3001.92 o 
  -9   6   6    41012.75    35616.71   2835.63 o 
  -6   6   6    28223.70    27874.55   1173.61 o 
  -3   6   6    22672.61    22498.84   1220.74 o 
   0   6   6    11285.35    10527.63    735.44 o 
   3   6   6     1288.15     1409.01    125.59 o 
   6   6   6      451.48      383.74     93.56 o 
 -11   7   6    13641.46    14988.17    916.74 o 
  -8   7   6     2612.08     2564.27    107.26 o 
  -2   7   6    51164.04    46985.58   1077.99 o 
   1   7   6    29396.70    31539.51   2074.97 o 
   4   7   6    17893.68    21619.82   1372.59 o 
   7   7   6     2975.91     3288.63    231.76 o 
 -13   8   6     1108.62     1344.96    247.99 o 
 -10   8   6    10005.41    10854.69    566.45 o 
  -7   8   6     1686.00     1786.50    111.66 o 
  -4   8   6    10583.76     9371.01    660.45 o 
  -1   8   6    19027.92    19458.86   1918.64 o 
   2   8   6    26297.61    26620.50   3181.24 o 
   5   8   6     7634.26     8061.20    651.02 o 
 -12   9   6    20570.35    21680.43    451.86 o 
  -9   9   6     1462.56     1558.25    108.48 o 
  -6   9   6    24833.44    21176.75   1375.47 o 
  -3   9   6      297.07      424.24    103.61 o 
   0   9   6    23398.73    21051.06   1226.35 o 
   6   9   6     5241.70     4621.26    191.93 o 
 -11  10   6    10558.28    11402.63   1174.59 o 
  -8  10   6    30269.12    26640.76    871.94 o 
  -5  10   6    23521.40    22295.35    986.90 o 
  -2  10   6    10963.73     9826.34    962.61 o 
   1  10   6      839.23      924.66    150.42 o 
   4  10   6    12424.52    14246.47    818.58 o 
 -13  11   6     4216.22     3642.76    178.61 o 
 -10  11   6     3633.75     4121.95    167.61 o 
  -7  11   6    16383.25    16768.65   1260.27 o 
  -4  11   6     2491.18     2223.62    167.40 o 
  -1  11   6    18549.78    16697.78    850.06 o 
   2  11   6     1352.98     1747.73    203.90 o 
 -15  12   6     4324.06     4306.31    750.15 o 
 -12  12   6    20638.29    20944.50   1889.73 o 
  -9  12   6     8588.10     8032.28    237.99 o 
  -6  12   6    20753.80    20626.97    920.60 o 
  -3  12   6    19002.93    15911.79   1845.47 o 
   0  12   6     8011.07     8036.12    572.10 o 
 -14  13   6     1420.59     1328.30    197.85 o 
 -11  13   6     4588.41     4663.56    265.74 o 
  -8  13   6     2053.55     1968.01    284.16 o 
  -5  13   6     8255.08     7767.36    730.35 o 
  -2  13   6     3247.29     3349.14    228.70 o 
   1  13   6     4407.35     4216.23    282.22 o 
 -13  14   6     3943.90     3925.24    361.90 o 
 -10  14   6      409.04      424.11    119.03 o 
  -7  14   6    11681.52    11100.60    761.14 o 
  -4  14   6     2513.80     2377.97    229.60 o 
  -1  14   6     5352.52     5280.81    423.33 o 
 -12  15   6     4365.44     3925.24    376.81 o 
  -9  15   6      399.11      546.33    136.75 o 
  -3  15   6     4967.63     4974.81    280.73 o 
  -1   1   7    33632.27    31147.33   3876.52 o 
  -3   2   7      567.67      777.71     92.85 o 
   0   2   7     2817.77     2891.35    204.81 o 
  -5   3   7     6198.13     5461.64    253.14 o 
  -2   3   7    14740.60    16707.72   2617.32 o 
  -7   4   7       66.63      183.73     52.08 o 
  -4   4   7    18008.18    18817.77   1206.37 o 
  -1   4   7    24862.93    31159.12   2877.46 o 
   2   4   7    39183.30    38875.77   2157.55 o 
  -9   5   7    16109.25    14597.18    502.89 o 
  -6   5   7    26547.53    26214.52   1582.43 o 
  -3   5   7    11920.70    12449.51    742.35 o 
   0   5   7    18380.74    20445.91   1408.75 o 
   3   5   7    17271.18    20917.79   1853.21 o 
 -11   6   7      115.57      107.71     72.90 o 
  -8   6   7     1172.56     1278.47     72.71 o 
  -5   6   7     9510.29    10249.64    603.58 o 
  -2   6   7    13120.27    13303.57   1382.22 o 
   1   6   7     1177.87     1326.79    120.39 o 
   4   6   7     2337.21     2481.78    159.59 o 
 -13   7   7    11307.94    11847.31   1318.88 o 
 -10   7   7     2327.75     2378.60    269.58 o 
  -7   7   7     3502.72     2992.07    151.78 o 
  -4   7   7     6862.67     7496.89    321.87 o 
  -1   7   7    21974.59    21743.18   1105.22 o 
   2   7   7     8547.26     8933.41    432.18 o 
   5   7   7     5051.01     5791.91    757.52 o 
 -15   8   7      590.14      807.10    202.89 o 
 -12   8   7     2378.25     2211.51    185.52 o 
  -9   8   7     8103.06     8847.82    678.78 o 
  -6   8   7    10654.43     9858.20    444.53 o 
  -3   8   7     4117.18     4176.49    250.11 o 
   0   8   7    12259.90    11938.10   1183.28 o 
   3   8   7     3965.69     4099.04    406.40 o 
   6   8   7     1665.99     1548.80    128.28 o 
 -14   9   7     1555.03     1801.77    234.26 o 
 -11   9   7    18474.10    19669.58    526.45 o 
  -8   9   7    23475.78    20786.25    885.72 o 
  -5   9   7      345.26      516.11    103.44 o 
  -2   9   7     5605.16     5914.55    544.34 o 
   1   9   7     1240.14     1038.83    165.50 o 
   4   9   7     1575.66     1822.01    309.67 o 
 -13  10   7      242.48      301.24    106.28 o 
 -10  10   7      335.92      294.30     80.56 o 
  -7  10   7    19652.56    19485.39   1267.42 o 
  -4  10   7     3569.05     3279.82    177.59 o 
  -1  10   7      144.84      217.55    123.20 o 
   2  10   7     4040.08     4153.98    225.15 o 
   5  10   7     3386.81     3915.48    391.40 o 
 -15  11   7     1402.22     1087.99    163.37 o 
 -12  11   7     3414.30     3197.42    165.95 o 
  -9  11   7      484.08      496.10    120.92 o 
  -6  11   7     9474.69     8983.97    342.59 o 
  -3  11   7     2554.73     2665.95    182.98 o 
   0  11   7     2100.24     2115.76    300.19 o 
   3  11   7     4788.08     5807.82    463.88 o 
 -14  12   7      855.04      942.18    340.53 o 
 -11  12   7      483.13      470.87    134.52 o 
  -8  12   7      873.95      915.28    134.37 o 
  -5  12   7     1651.32     1448.33    141.84 o 
  -2  12   7    11840.31    10514.20   1349.86 o 
   1  12   7     2068.49     1937.37    181.32 o 
 -13  13   7     1174.72      949.46    159.75 o 
 -10  13   7     1631.37     1807.69    167.79 o 
  -7  13   7     5259.07     5601.68    258.75 o 
  -1  13   7      179.32      210.65    140.41 o 
 -12  14   7     1403.57     1702.75    210.82 o 
  -9  14   7     1731.57     1565.26    153.90 o 
  -6  14   7      320.90      260.54    135.33 o 
  -3  14   7     1104.65     1038.75    155.30 o 
 -11  15   7       22.23      216.16    146.89 o 
  -8  15   7      578.41      438.66    146.02 o 
  -5  15   7      606.64      843.39    210.51 o 
   0   1   8    37837.01    33712.52   3394.32 o 
  -2   2   8     6635.06     6676.30    936.57 o 
   1   2   8   159145.13   143244.53  14108.69 o 
  -4   3   8    47096.43    51495.95   1960.45 o 
  -1   3   8    32155.03    40145.50   3936.17 o 
   2   3   8    50090.74    48958.12   4188.66 o 
  -6   4   8    24441.57    25941.77   1166.56 o 
  -3   4   8    75336.24    71655.91   2498.01 o 
   0   4   8    51124.09    57175.03   1039.21 o 
   3   4   8    23251.95    23568.93   2451.79 o 
  -8   5   8    18365.99    18715.75   1145.32 o 
  -5   5   8    23126.86    23041.43    564.84 o 
  -2   5   8    22093.96    22724.63    572.01 o 
   1   5   8    23319.08    24335.38   2001.41 o 
   4   5   8    44915.93    42382.39   3559.87 o 
 -10   6   8    41825.74    43362.93   2847.35 o 
  -7   6   8    12863.07    14103.67    661.42 o 
  -1   6   8    18176.62    18770.36   1224.63 o 
   2   6   8    22923.76    23382.52   1904.95 o 
   5   6   8    15264.42    17192.04   1043.94 o 
 -12   7   8     1893.63     2050.70    145.00 o 
  -9   7   8    16690.10    17599.27   1163.92 o 
  -3   7   8    24863.84    22592.29   1671.17 o 
   0   7   8    20846.63    20447.31   1968.46 o 
   3   7   8     6060.25     6864.08    798.43 o 
   6   7   8    20048.28    21840.12   1480.40 o 
 -14   8   8     6386.15     7823.35    675.68 o 
 -11   8   8    13633.46    13205.13    257.38 o 
  -8   8   8     6443.09     6646.90    277.68 o 
  -5   8   8    34989.31    38332.11   2923.78 o 
  -2   8   8     6944.61     6838.11    358.25 o 
   1   8   8    40250.48    42360.93   2515.31 o 
   4   8   8     6360.93     6819.46    443.85 o 
   7   8   8     5105.63     6463.04    500.21 o 
 -10   9   8     5154.30     5357.46    532.07 o 
  -7   9   8     5567.67     5460.73    165.72 o 
  -4   9   8    22951.83    23949.46   1416.22 o 
  -1   9   8    49001.73    42841.25   1713.68 o 
   2   9   8     5729.51     6315.43    274.87 o 
 -15  10   8     7435.90     8128.94    493.14 o 
 -12  10   8     5240.13     5520.90    504.80 o 
  -9  10   8    14732.65    14286.33    471.32 o 
  -6  10   8    16249.16    17211.61   2707.47 o 
  -3  10   8     2852.45     3214.95    272.91 o 
   0  10   8     6000.70     5414.55    495.88 o 
   3  10   8    10192.72    11224.69    748.78 o 
 -14  11   8     9447.70     8146.96    889.05 o 
 -11  11   8    27493.30    30233.25   2875.96 o 
  -8  11   8     6508.43     5972.17    582.15 o 
  -5  11   8    12219.90    12186.20    959.67 o 
  -2  11   8     9193.68     7165.15    775.04 o 
   1  11   8     9607.08     8823.36   1007.09 o 
 -13  12   8     4604.77     5078.85    294.01 o 
 -10  12   8    19874.16    22851.80   2370.46 o 
  -7  12   8     6861.51     6375.83    279.29 o 
  -4  12   8    23247.21    22320.60   1269.91 o 
  -1  12   8     9169.51     8680.34    481.03 o 
   2  12   8     2541.30     3573.23    382.22 o 
 -12  13   8     7543.64     7799.07    343.68 o 
  -9  13   8     5842.31     6024.86    485.84 o 
  -6  13   8    24755.54    23561.24    414.08 o 
  -3  13   8     4115.41     4050.16    600.00 o 
   0  13   8     6329.76     6294.32    333.19 o 
 -11  14   8     5420.01     5722.50   1023.07 o 
  -8  14   8     7807.49     7908.06    442.42 o 
  -2  14   8     5683.57     5651.37    278.13 o 
 -10  15   8      330.85      430.50    142.36 o 
  -7  15   8     4724.36     4661.72    371.49 o 
   0   0   9    28214.84    26486.41    368.86 o 
  -1   2   9    18926.31    19181.72    560.75 o 
   2   2   9    59164.08    65529.23   3294.35 o 
  -3   3   9    66115.34    73680.30   5917.19 o 
   0   3   9    35588.71    37403.35   2175.97 o 
   3   3   9     4468.78     4914.65    254.53 o 
  -5   4   9     3191.15     3573.51    181.20 o 
  -2   4   9    42462.01    50059.00   4240.75 o 
   1   4   9    20707.02    22605.90   1940.13 o 
   4   4   9    29137.46    25476.57    907.21 o 
  -7   5   9     3858.49     3713.68     98.38 o 
  -4   5   9    15598.46    14532.16    211.86 o 
  -1   5   9     2655.05     2840.52    198.02 o 
   2   5   9    47001.21    48344.79   2409.49 o 
   5   5   9     2700.81     3163.21    148.04 o 
  -9   6   9    35127.02    38345.34   1113.46 o 
  -6   6   9     2477.65     2326.33    206.07 o 
  -3   6   9    19235.14    16643.96   1855.82 o 
   0   6   9     2025.43     1796.36    119.28 o 
   3   6   9     8883.68    10512.51   1271.67 o 
   6   6   9     2262.15     2612.53    192.09 o 
 -11   7   9     8445.64     9567.57    621.52 o 
  -8   7   9    37136.54    40753.71   2327.23 o 
  -5   7   9    32392.11    30817.27   2395.21 o 
  -2   7   9     1475.18     1520.36    126.27 o 
   1   7   9    16293.29    19472.58   2020.63 o 
   4   7   9     2211.34     2238.89    195.18 o 
 -13   8   9     5100.72     5641.70    447.46 o 
 -10   8   9    11919.87    12889.24    639.89 o 
  -7   8   9     7898.93     8583.55    238.55 o 
  -4   8   9    29743.26    29163.97   2290.49 o 
  -1   8   9    17947.50    18260.28   2150.06 o 
   2   8   9    10022.40    11195.90    642.29 o 
 -15   9   9     7971.24    10255.57   1536.09 o 
 -12   9   9      373.30      480.90    170.35 o 
  -9   9   9    15318.38    15522.82    802.91 o 
  -6   9   9     6103.90     5916.66    688.27 o 
  -3   9   9    39149.93    34559.12    815.64 o 
   0   9   9    23798.64    24075.20   2824.03 o 
   3   9   9     3108.97     2821.60    351.97 o 
   6   9   9     5951.78     5812.23    467.06 o 
 -14  10   9     2592.82     2985.92    253.77 o 
 -11  10   9     3751.09     3571.58    182.25 o 
  -8  10   9     5514.16     5943.45    501.01 o 
  -5  10   9    16890.38    16325.65   1645.17 o 
  -2  10   9     2950.31     2843.00    185.19 o 
   1  10   9     1942.84     1895.98    163.75 o 
   4  10   9     6898.40     7199.18    381.90 o 
 -13  11   9     1389.98     1518.23    181.37 o 
 -10  11   9    19190.03    18940.18   1391.53 o 
  -7  11   9     3577.48     3558.16    328.97 o 
  -4  11   9     4244.23     3841.91    423.97 o 
  -1  11   9     1572.96     1698.26    170.54 o 
   2  11   9    12116.20    13026.66    984.05 o 
 -12  12   9     1208.51     1624.60    203.04 o 
  -9  12   9     1185.39     1158.15    236.95 o 
  -6  12   9     9149.74     9114.80    509.38 o 
  -3  12   9      108.31       70.81    108.40 o 
   0  12   9     6499.15     6849.95    729.82 o 
 -11  13   9     4823.25     4951.53    686.21 o 
  -8  13   9     9412.74     9971.78    842.56 o 
  -5  13   9    11276.17    11288.20    998.22 o 
  -2  13   9     1031.64      865.44    141.34 o 
 -10  14   9    10234.88    10776.43    319.00 o 
  -7  14   9     4821.70     4313.54    232.24 o 
  -4  14   9     1760.35     1531.98    180.41 o 
  -9  15   9      799.23      723.53    176.22 o 
  -6  15   9     2481.47     2417.60    375.56 o 
  -1   1  10    21444.03    19196.91   1699.64 o 
  -3   2  10     1464.26     1542.28     70.69 o 
   0   2  10     7133.49     8525.49   1543.05 o 
  -5   3  10    11978.77    12056.07    528.82 o 
  -2   3  10    75769.48    83981.59  13359.03 o 
   1   3  10     2215.31     2833.72    290.78 o 
  -7   4  10    18879.83    16885.41   1228.17 o 
  -4   4  10    15803.96    16750.58   3896.41 o 
  -1   4  10     3675.58     4287.23    319.44 o 
   2   4  10    10021.96     8784.36   1509.10 o 
  -9   5  10      587.58      637.53    111.22 o 
  -6   5  10    44954.72    43011.83   2600.92 o 
  -3   5  10    26809.65    31210.61   2902.20 o 
   0   5  10    26719.34    30041.11   2149.32 o 
   3   5  10    25201.62    26428.06   2538.33 o 
 -11   6  10      503.05      628.79    136.71 o 
  -8   6  10     1593.44     1742.29    129.60 o 
  -5   6  10     2587.58     2610.41    204.50 o 
  -2   6  10    66709.80    67808.20   8951.78 o 
   1   6  10    23356.08    22207.68   2369.57 o 
   4   6  10     8388.18     7725.70    939.36 o 
 -13   7  10     2734.45     2785.19    193.04 o 
 -10   7  10      283.59      499.21    106.45 o 
  -7   7  10    22059.87    23733.19   1599.65 o 
  -4   7  10     5087.88     5065.44    174.63 o 
  -1   7  10       79.21      211.71     85.05 o 
   2   7  10     1965.73     1857.92    193.87 o 
   5   7  10    17232.18    17189.06   1255.20 o 
 -12   8  10    17813.99    18565.81    440.69 o 
  -9   8  10    19484.25    21495.13   1081.54 o 
  -6   8  10     2526.42     2646.77    182.45 o 
  -3   8  10     9395.71     9687.87    762.80 o 
   0   8  10      277.05      197.56     90.78 o 
   3   8  10    25947.75    27140.08   2755.54 o 
   6   8  10     1263.03     1451.60    177.71 o 
 -14   9  10      814.39      848.39    202.30 o 
 -11   9  10     1613.36     1847.14    219.08 o 
  -8   9  10     6620.61     6689.65    916.88 o 
  -5   9  10     7845.27     7875.03    788.40 o 
  -2   9  10    10676.00     9883.60    406.61 o 
   1   9  10     1480.10     1561.38    154.87 o 
   4   9  10     1693.84     1604.15    200.87 o 
 -13  10  10     9483.59     9823.52   1237.82 o 
  -4  10  10    11930.96    10582.36    466.64 o 
  -1  10  10     2620.84     2179.77    279.01 o 
   2  10  10     7695.36     8358.68    310.51 o 
 -12  11  10     6019.25     6274.14   1310.40 o 
  -9  11  10     6401.25     6983.09    731.95 o 
  -6  11  10     2924.05     2988.19    258.13 o 
  -3  11  10     2811.16     3071.45    230.53 o 
   0  11  10    10046.23     9454.33   1081.73 o 
   3  11  10     2005.43     2206.02    331.58 o 
 -11  12  10      232.67      234.33    134.14 o 
  -8  12  10     3986.23     3651.55    277.40 o 
  -5  12  10     3680.20     3630.92    205.02 o 
  -2  12  10     6366.75     6194.80    700.86 o 
   1  12  10     1319.47     1487.75    208.01 o 
 -10  13  10     2489.81     3335.64    351.75 o 
  -7  13  10     2605.29     2451.84    181.24 o 
  -4  13  10    10489.43    11444.91    781.60 o 
  -1  13  10      374.49      319.81    137.21 o 
  -9  14  10     6985.04     7219.06    650.79 o 
  -6  14  10      814.38      811.35    171.56 o 
  -3  14  10     1389.67     1178.03    197.52 o 
   0   1  11    13559.14    14517.16    470.25 o 
  -2   2  11    34961.64    36703.68   1438.16 o 
   1   2  11    44492.57    41630.55   3589.07 o 
  -4   3  11     6053.43     5956.66    477.64 o 
  -1   3  11    28021.69    31739.08   3199.94 o 
   2   3  11    20343.22    22521.03    886.90 o 
  -6   4  11    13210.77    12033.53    802.46 o 
  -3   4  11    14052.16    15875.26   3132.83 o 
   0   4  11    10918.06    11639.62    800.90 o 
   3   4  11    21709.46    21918.66   1468.92 o 
  -8   5  11     6809.89     6395.07    230.79 o 
  -5   5  11    10082.88     9348.85    275.10 o 
   1   5  11     1544.79     1510.02    122.14 o 
   4   5  11     3760.43     3531.29    170.79 o 
 -10   6  11    16455.00    16729.61   2044.32 o 
  -7   6  11     2226.96     2234.38    142.44 o 
  -4   6  11    14950.92    15437.10   1084.58 o 
  -1   6  11    11641.98    13006.52   1414.95 o 
   2   6  11    15735.27    14999.52   1874.63 o 
   5   6  11     2232.34     2679.25    190.78 o 
 -12   7  11     8990.20    10948.64    960.37 o 
  -9   7  11    13245.87    14536.40   1134.55 o 
  -6   7  11     8215.54     7996.36    440.91 o 
  -3   7  11     5063.06     4626.37    195.26 o 
   0   7  11    20994.94    21858.31   2701.97 o 
   3   7  11      249.20      303.89    124.01 o 
   6   7  11      221.23      239.81    130.28 o 
 -14   8  11     1071.29     1167.40    230.38 o 
 -11   8  11       28.48      137.18     90.59 o 
  -8   8  11    14299.65    14061.88    951.01 o 
  -5   8  11    25929.60    25020.13   1663.80 o 
  -2   8  11      591.50      725.04    106.51 o 
   1   8  11     6072.25     6420.84    793.70 o 
   4   8  11     2619.25     2842.83    358.42 o 
 -13   9  11      320.53      519.99    192.88 o 
 -10   9  11     3993.43     3880.31    432.32 o 
  -7   9  11     2277.52     2442.06    249.16 o 
  -4   9  11     5293.06     5162.55    296.32 o 
  -1   9  11     6757.38     6372.34    505.08 o 
   2   9  11       38.04      111.43    120.71 o 
   5   9  11     9010.68     9347.93    328.76 o 
 -12  10  11      393.05      638.30    249.55 o 
  -9  10  11     2198.76     2267.08    162.75 o 
  -6  10  11      600.93      647.00    113.03 o 
  -3  10  11    22306.13    19970.13   2757.97 o 
   0  10  11     7971.20     7733.34    708.61 o 
   3  10  11     1251.87     1016.48    217.74 o 
 -11  11  11     1559.05     1752.12    217.54 o 
  -8  11  11     3417.48     3267.08    226.85 o 
  -5  11  11     3397.76     3376.39    206.21 o 
  -2  11  11     1423.37     1507.92    149.75 o 
   1  11  11     2518.99     2432.98    513.23 o 
 -13  12  11     4036.78     4188.87    482.20 o 
 -10  12  11    12596.60    10946.77    694.42 o 
  -7  12  11     1572.88     1820.38    169.61 o 
  -4  12  11      863.60      804.46    139.84 o 
  -1  12  11      393.19      359.66    137.67 o 
 -12  13  11     4743.82     3992.48    413.60 o 
  -9  13  11     2699.86     3563.34    541.33 o 
  -6  13  11     5497.44     5617.84    495.50 o 
  -3  13  11     1134.50     1017.31    150.12 o 
  -8  14  11     1781.49     1907.10    258.91 o 
  -5  14  11     5862.43     5361.10    364.21 o 
   0   0  12    34881.08    37760.04    551.80 o 
   1   1  12     5374.51     5626.83    194.14 o 
  -1   2  12      697.29      776.50     85.50 o 
   2   2  12    24834.34    28410.33   1634.53 o 
  -3   3  12     1485.44     1630.89    117.82 o 
   0   3  12    22895.40    26475.60   2088.26 o 
   3   3  12    12224.24    12115.87    765.21 o 
  -5   4  12    28991.66    31718.73   2727.84 o 
  -2   4  12     9986.83    11334.64    461.82 o 
   4   4  12     2140.77     2020.90    183.58 o 
  -7   5  12     2558.52     2817.88    175.00 o 
  -4   5  12      199.67      303.24    107.38 o 
  -1   5  12     7034.44     7396.89    441.85 o 
   2   5  12     1040.59      991.99    106.33 o 
   5   5  12    13391.62    15737.75   1676.02 o 
  -9   6  12     1489.44     1537.14    159.58 o 
  -6   6  12     6542.56     5993.67    170.20 o 
  -3   6  12    10750.96    11685.23    872.93 o 
   3   6  12     3190.75     2976.72    331.58 o 
   6   6  12     7239.39     8224.55    419.42 o 
 -11   7  12     1875.49     2306.54    156.11 o 
  -8   7  12      433.05      428.98     77.72 o 
  -5   7  12    24129.29    22869.63   2228.50 o 
  -2   7  12     6471.52     6522.45    305.65 o 
   4   7  12     8121.53     8094.95   1078.25 o 
   7   7  12      938.21     1304.34    184.82 o 
 -13   8  12     2652.00     2990.56    259.87 o 
 -10   8  12     2250.82     2236.51    135.55 o 
  -7   8  12     7499.40     7383.75    319.71 o 
  -4   8  12     2719.41     2423.17    157.53 o 
  -1   8  12     1507.28     1314.49    202.73 o 
   2   8  12     9298.84    10769.09    907.50 o 
   5   8  12     1287.12     1208.59    177.37 o 
 -12   9  12     3574.53     3965.69    265.36 o 
  -9   9  12     2956.00     3086.49    297.77 o 
  -6   9  12     3328.43     3817.07    258.20 o 
  -3   9  12     3487.33     3197.48    401.66 o 
   0   9  12     2832.36     2625.15    172.93 o 
   3   9  12     1710.56     1894.94    411.61 o 
 -11  10  12     3675.16     3970.80    493.72 o 
  -8  10  12     3379.11     3392.99    256.53 o 
  -5  10  12      362.39      454.14    112.17 o 
  -2  10  12     1472.80     1619.18    308.76 o 
   1  10  12     4401.87     4291.40    515.86 o 
 -13  11  12     1158.98     1102.14    186.75 o 
 -10  11  12     1694.45     1998.82    164.08 o 
  -7  11  12    11496.92    11275.51    928.96 o 
  -4  11  12      978.84      889.90    136.79 o 
  -1  11  12     5171.00     5461.85    715.81 o 
   2  11  12      226.02      408.17    192.96 o 
 -12  12  12     4277.61     4514.41    289.05 o 
  -9  12  12     1443.14     1514.16    167.20 o 
  -6  12  12     2654.10     2661.25    190.81 o 
  -3  12  12     6358.20     6360.81    561.79 o 
   0  12  12     1070.69     1214.11    169.47 o 
 -11  13  12      329.66      520.74    182.96 o 
  -8  13  12     1446.38     1398.38    160.65 o 
  -5  13  12     3237.91     3201.07    205.35 o 
  -2  13  12     2457.91     2242.55    203.27 o 
  -7  14  12      737.49      698.45    166.90 o 
  -1   1  13    15851.91    14679.68    315.85 o 
  -3   2  13    11475.20    12860.01    986.96 o 
   0   2  13    19382.75    20707.80   2263.55 o 
  -5   3  13    13819.86    13472.94    431.21 o 
  -2   3  13     4749.36     4645.77    566.22 o 
   1   3  13    56699.91    57559.17   3123.48 o 
  -7   4  13     1854.45     1620.30    132.10 o 
  -4   4  13     3102.01     3253.71    246.07 o 
  -1   4  13    14077.95    18124.00   1166.11 o 
   2   4  13      230.61      292.13     91.89 o 
  -9   5  13    18653.71    17158.18   1512.76 o 
  -6   5  13    15229.50    15624.41    697.17 o 
  -3   5  13     4871.00     4603.28    363.93 o 
   0   5  13    18437.92    20659.24   2355.63 o 
   3   5  13      551.80      546.58    115.61 o 
 -11   6  13     3899.39     3818.30    243.38 o 
  -8   6  13     5167.72     5299.45    229.93 o 
  -2   6  13    15947.35    13811.33    647.16 o 
   1   6  13     1242.89     1330.68    168.59 o 
   4   6  13    10131.69     9524.65    513.94 o 
 -13   7  13     1424.10     1684.70    196.83 o 
 -10   7  13     8604.88     8282.58    386.57 o 
  -7   7  13     2389.33     2315.38    161.16 o 
  -4   7  13    14086.79    13327.84    642.60 o 
  -1   7  13    13330.59    12832.57    847.39 o 
   2   7  13     4288.76     4253.22    513.03 o 
   5   7  13     3991.68     4101.43    419.06 o 
  -9   8  13     4934.11     5543.60    233.18 o 
  -6   8  13    11329.26    11016.64   1185.42 o 
  -3   8  13      692.00      868.80    131.68 o 
   0   8  13    16349.42    16976.99   1358.39 o 
   3   8  13     2690.03     2755.23    252.28 o 
 -11   9  13    10650.83    11538.41    553.29 o 
  -8   9  13     2650.57     2338.55    191.90 o 
  -5   9  13     4058.32     4292.36    453.28 o 
  -2   9  13     6006.60     5801.26    601.07 o 
   1   9  13     2467.81     2636.44    327.91 o 
   4   9  13     3022.91     3020.03    385.27 o 
 -13  10  13      391.33      656.19    239.61 o 
 -10  10  13     4921.50     5737.41    595.78 o 
  -7  10  13     7006.09     7258.92    996.20 o 
  -4  10  13      824.57      880.78    129.71 o 
  -1  10  13     3038.83     2730.85    358.71 o 
   2  10  13     2108.77     1857.34    208.89 o 
 -12  11  13     6035.46     5415.48    285.37 o 
  -9  11  13     2601.88     3096.48    353.96 o 
  -6  11  13     5393.04     5712.89    691.32 o 
  -3  11  13     4097.58     4126.32    214.39 o 
   0  11  13     1165.21     1330.71    172.80 o 
 -11  12  13     3358.31     3889.74    241.02 o 
  -8  12  13     2105.90     2163.82    238.65 o 
  -5  12  13     7562.68     7406.08    840.13 o 
  -2  12  13     6708.42     5918.31    244.94 o 
 -10  13  13     3830.15     3701.47    657.58 o 
  -7  13  13     5014.73     4846.20    417.91 o 
  -4  13  13      403.79      306.88    146.10 o 
   0   1  14    11980.17    11440.44    431.61 o 
  -2   2  14    24998.71    23515.36   1377.77 o 
   1   2  14    50840.46    59801.70   5225.17 o 
  -4   3  14    36093.36    41537.74   1166.24 o 
   2   3  14    15140.31    14591.93    989.47 o 
  -6   4  14    13813.61    14625.53    286.94 o 
  -3   4  14    94005.06    89837.08  15033.82 o 
   0   4  14     8620.72     9165.52    748.00 o 
   3   4  14    44120.07    43329.64   1263.32 o 
  -8   5  14    16045.53    16044.81   1527.49 o 
  -5   5  14     3038.46     2880.20    313.06 o 
  -2   5  14    11634.62    14269.96   2112.30 o 
   1   5  14    42938.44    41535.27   3377.33 o 
   4   5  14    18344.45    19617.86   1981.93 o 
 -10   6  14    16626.45    16736.26   1264.21 o 
  -7   6  14    13994.29    12944.55    279.90 o 
  -4   6  14    44499.67    39922.35    950.49 o 
  -1   6  14     5035.90     5425.23    237.00 o 
   2   6  14    33819.17    32504.95   2957.35 o 
 -12   7  14     2471.38     3090.66    543.54 o 
  -9   7  14    30763.12    28807.98   1707.56 o 
  -6   7  14    21123.53    19782.40   1211.58 o 
  -3   7  14    14826.95    13768.92   1183.96 o 
   0   7  14    11704.85    10985.55    412.15 o 
   3   7  14      526.29      394.94    168.17 o 
   6   7  14    16751.50    17465.08    992.53 o 
  -8   8  14    26656.85    30425.75    592.04 o 
  -5   8  14    18400.96    18029.43   1122.04 o 
  -2   8  14    26542.82    28516.65   2664.95 o 
   1   8  14    28609.59    27129.12   1901.97 o 
   4   8  14     6014.87     6381.59    387.51 o 
 -13   9  14     5710.88     5865.98    538.88 o 
 -10   9  14     8847.62    11017.04    766.06 o 
  -7   9  14     7673.23     8274.16    262.33 o 
  -4   9  14    29035.56    31355.86   4010.24 o 
  -1   9  14    26647.10    27154.41   3637.51 o 
   2   9  14     8211.76     7160.48    488.17 o 
 -12  10  14       10.59       75.56    266.45 o 
  -9  10  14    17814.01    20957.30   2599.38 o 
  -6  10  14     3569.66     3864.43    566.84 o 
  -3  10  14     9887.63     9515.24   1138.54 o 
   0  10  14     4023.88     4086.03    539.99 o 
 -11  11  14    13165.46    13979.34    738.79 o 
  -8  11  14     4070.62     4036.99    520.10 o 
  -5  11  14    17516.42    16057.41   2156.32 o 
  -2  11  14     4018.54     3916.78    537.93 o 
 -10  12  14     5284.25     5004.69    387.30 o 
  -7  12  14     2765.99     2959.20    328.40 o 
  -4  12  14    11412.92    10682.52    409.52 o 
  -1  12  14     5733.41     5620.54    269.81 o 
  -9  13  14    16459.64    17019.60   1012.43 o 
  -6  13  14    16717.44    15954.50   1945.05 o 
   0   0  15    21845.57    21240.83    469.28 o 
   1   1  15    14369.97    13973.66   1519.09 o 
  -1   2  15    11327.21    11208.30    902.39 o 
   2   2  15     1173.13     1403.68    239.93 o 
  -3   3  15    24346.77    24625.99   1549.51 o 
   0   3  15     2611.90     2666.41    270.33 o 
   3   3  15     1351.78     1191.98    119.94 o 
  -5   4  15     4843.48     4582.33    167.85 o 
  -2   4  15     7939.71     8709.76   1681.25 o 
   1   4  15     1915.66     2147.94    204.18 o 
   4   4  15     8088.55     8271.67   1071.97 o 
  -7   5  15     3208.36     3162.94    175.72 o 
  -4   5  15      849.50     1077.36    322.63 o 
  -1   5  15     2523.71     2210.20    147.64 o 
   2   5  15    19344.48    18534.22    968.38 o 
   5   5  15       29.00      -32.06    108.83 o 
  -9   6  15    11620.03    11003.69    602.15 o 
  -6   6  15     1032.35     1174.22    118.30 o 
  -3   6  15     2887.74     2807.27    263.51 o 
   0   6  15      201.84      217.94     96.92 o 
   3   6  15     2280.58     2467.67    183.88 o 
   6   6  15     1955.08     2056.43    174.96 o 
 -11   7  15     1182.53     1253.60    140.36 o 
  -8   7  15     9377.65     8474.07    381.56 o 
  -5   7  15     4802.49     4193.70    370.68 o 
  -2   7  15     7353.64     7485.48   1186.92 o 
   1   7  15     1073.91      880.13    190.89 o 
   4   7  15     7957.97     7077.38    384.69 o 
 -10   8  15      739.41      838.56    171.77 o 
  -7   8  15     2322.85     2682.95    232.12 o 
  -1   8  15     2585.52     2389.74    229.33 o 
   2   8  15     3450.11     3106.57    336.55 o 
 -12   9  15     4576.72     5244.59    484.19 o 
  -9   9  15     3942.43     4560.45    274.44 o 
  -6   9  15     4297.96     4635.30    502.24 o 
  -3   9  15    15080.53    14988.86   1496.00 o 
   0   9  15     3063.63     2898.60    250.09 o 
   3   9  15        3.30      105.40    163.10 o 
 -11  10  15      102.62      -71.38    141.81 o 
  -8  10  15     4754.91     4940.96    395.66 o 
  -5  10  15     6377.41     6895.23    717.85 o 
  -2  10  15       72.03       48.12    108.81 o 
   1  10  15      767.39      697.88    230.07 o 
 -10  11  15     3723.69     4178.03    278.23 o 
  -7  11  15     1053.27     1111.67    232.68 o 
  -4  11  15      868.85      935.27    170.30 o 
  -1  11  15     2801.97     3124.98    312.08 o 
  -9  12  15      773.84     1000.23    171.64 o 
  -6  12  15       37.91        7.38    133.69 o 
  -3  12  15     2055.20     1929.96    387.87 o 
  -1   1  16    10851.92    11717.63    582.95 o 
  -3   2  16     7498.43     6742.70    328.13 o 
   0   2  16     2613.51     2254.72    225.16 o 
  -5   3  16     1731.01     1645.91    195.31 o 
  -2   3  16    20307.39    19647.66   1346.44 o 
   1   3  16     8803.94     9073.59    700.16 o 
  -7   4  16     8322.46     8521.55    654.29 o 
  -4   4  16     5520.22     5900.17    433.49 o 
  -1   4  16    14506.79    16405.80   3214.94 o 
   2   4  16    18350.96    17676.26   1183.61 o 
  -9   5  16      182.89      209.11    111.64 o 
  -6   5  16    17976.89    17769.19    362.24 o 
  -3   5  16     6368.94     6399.04    567.21 o 
   0   5  16    15772.82    19323.06   2150.36 o 
   3   5  16     8713.10     8666.41   1029.08 o 
 -11   6  16      372.96      569.35    145.73 o 
  -8   6  16     2933.70     2803.72    254.96 o 
  -5   6  16      489.42      407.70    104.31 o 
  -2   6  16    12906.07    13114.61   2021.13 o 
   1   6  16     2670.49     2553.19    212.72 o 
   4   6  16       41.23       76.40    129.73 o 
 -10   7  16      745.38      926.41    140.76 o 
  -7   7  16     5499.55     4749.29    405.61 o 
  -4   7  16     3535.29     3545.46    330.65 o 
  -1   7  16     1581.75     1416.83    149.76 o 
   2   7  16      817.41      660.63    163.06 o 
   5   7  16     6887.62     7176.25    645.41 o 
 -12   8  16     4261.72     5095.45    520.98 o 
  -9   8  16     3412.69     2907.54    226.66 o 
  -6   8  16      957.94      998.46    138.09 o 
  -3   8  16     5618.31     5705.96    966.44 o 
   0   8  16     1032.75      932.23    177.19 o 
 -11   9  16      979.97     1280.22    223.70 o 
  -8   9  16    12581.92    12087.33   1037.77 o 
  -5   9  16     1640.22     1536.22    148.44 o 
  -2   9  16     5725.09     5550.37    766.67 o 
   1   9  16     1658.71     1540.64    220.08 o 
 -10  10  16     1939.45     1762.61    168.32 o 
  -7  10  16     6765.77     7764.14   1166.52 o 
  -4  10  16     6534.50     6644.79    518.68 o 
  -1  10  16      789.08      614.66    165.84 o 
  -9  11  16      168.03       53.48    137.40 o 
  -6  11  16      169.02      140.45    126.18 o 
  -3  11  16     1944.69     2027.03    184.71 o 
  -8  12  16     1817.64     2067.64    298.00 o 
  -5  12  16      713.45      645.66    138.38 o 
   0   1  17    15575.06    15886.30    554.55 o 
  -2   2  17    40952.96    42773.46   3327.56 o 
   1   2  17     1187.20     1238.91    100.47 o 
  -4   3  17     1662.67     1668.76    121.36 o 
  -1   3  17    17914.87    17895.05   1127.62 o 
   2   3  17    15180.75    15289.51    870.31 o 
  -6   4  17    19460.67    20190.24   1499.40 o 
  -3   4  17    15684.12    16899.41    381.79 o 
   0   4  17     1525.41     1386.89    145.07 o 
   3   4  17    16100.18    15383.45   1289.28 o 
  -8   5  17    13520.47    13939.18    471.03 o 
  -5   5  17    22867.25    19627.77   1981.51 o 
  -2   5  17    27103.45    27360.33   2850.08 o 
   1   5  17    11445.15    11939.64    309.45 o 
   4   5  17     5353.00     5363.53    274.74 o 
 -10   6  17      898.67      826.56    145.22 o 
  -7   6  17     6364.03     5848.31    824.72 o 
  -4   6  17      190.04      175.09     94.62 o 
  -1   6  17    19688.87    19814.79   1585.03 o 
   2   6  17    11929.06    11343.55    660.69 o 
   5   6  17     3562.97     3468.86    411.04 o 
  -9   7  17     7165.27     6278.88    579.36 o 
  -6   7  17     2286.27     2377.29    238.58 o 
   0   7  17    13258.88    12302.55   1001.69 o 
   3   7  17     7694.91     7607.44    338.50 o 
 -11   8  17     5661.40     5624.71    812.29 o 
  -8   8  17    27073.56    25336.90    759.60 o 
  -5   8  17     5363.92     5823.13    405.86 o 
  -2   8  17     6823.93     7770.07    641.19 o 
   1   8  17     1095.92     1069.35    197.80 o 
 -10   9  17     5619.85     6360.82    345.51 o 
  -7   9  17     6139.97     5896.05    274.36 o 
  -4   9  17    11979.56    11932.34    553.63 o 
  -1   9  17      458.73      502.64    150.72 o 
  -9  10  17     6102.55     7179.94    315.76 o 
  -6  10  17     9828.67    11131.44    930.11 o 
  -3  10  17    22517.72    21098.17   3930.53 o 
   0  10  17    11485.04    10590.81   1304.93 o 
  -8  11  17     3841.95     3372.22    206.05 o 
  -5  11  17     1858.49     1815.35    287.04 o 
   0   0  18    29775.57    28155.73    577.65 o 
   1   1  18     8957.20     9134.19    436.15 o 
  -1   2  18     6027.86     6358.72    190.51 o 
   2   2  18    26276.95    28208.88   1480.24 o 
  -3   3  18      156.32      169.21     83.09 o 
   0   3  18    15614.33    14844.59   1330.29 o 
   3   3  18     4610.15     4422.43    215.38 o 
  -5   4  18    14959.78    13972.32   1079.59 o 
  -2   4  18     5196.10     4506.99    206.88 o 
   1   4  18     8462.25     8305.13    946.35 o 
   4   4  18     5183.82     5850.84    276.05 o 
  -7   5  18     5420.20     5625.42    617.25 o 
  -4   5  18     4140.53     3927.23    308.21 o 
  -1   5  18    12097.47    10649.75    256.50 o 
   2   5  18      587.13      556.72    126.10 o 
   5   5  18     7207.86     7405.35   1384.67 o 
  -9   6  18     5340.06     4759.05    545.83 o 
  -6   6  18    12875.47    11437.42   1640.49 o 
  -3   6  18     6669.11     6573.72    465.13 o 
   0   6  18     9767.66     8657.29    290.47 o 
   3   6  18     6813.22     7155.54    870.34 o 
  -8   7  18     3804.81     3275.60    288.34 o 
  -5   7  18    19871.04    18173.25   1559.62 o 
  -2   7  18     4434.86     4746.77    673.10 o 
   1   7  18     8181.06     8034.75    472.59 o 
 -10   8  18     2927.79     2813.76    239.48 o 
  -7   8  18     1295.97     1189.05    150.93 o 
  -4   8  18     3321.77     3548.05    343.93 o 
  -1   8  18     7654.63     6525.41    311.38 o 
   2   8  18     7231.49     7062.00    399.33 o 
  -9   9  18     2160.86     2491.72    324.29 o 
  -6   9  18     9090.69    10021.38   1740.35 o 
  -3   9  18     2540.98     2696.15    275.54 o 
   0   9  18     3409.80     2529.90    363.39 o 
  -8  10  18     3954.86     4247.32    381.52 o 
  -5  10  18      853.96     1101.81    164.75 o 
  -2  10  18     1116.24     1006.94    181.20 o 
  -1   1  19     2735.35     3008.56    347.53 o 
  -3   2  19     3047.51     2871.27    154.67 o 
   0   2  19     1699.75     1794.50    135.53 o 
  -5   3  19      845.29     1052.77    138.00 o 
  -2   3  19    14390.95    13293.62    247.50 o 
   1   3  19     4471.82     3818.97    179.89 o 
  -7   4  19     1367.21     1405.25    156.99 o 
  -4   4  19     1106.63     1208.45    142.81 o 
  -1   4  19     2912.83     2685.88    293.74 o 
   2   4  19      162.53      151.45    111.94 o 
  -9   5  19     5428.19     5117.49    343.59 o 
  -6   5  19     5290.38     5028.29    774.01 o 
  -3   5  19    14987.76    13254.03   1025.89 o 
   0   5  19      650.06      515.88    128.16 o 
   3   5  19     6047.18     6180.34    279.74 o 
  -8   6  19      968.09      958.68    193.61 o 
  -5   6  19     2714.13     2563.32    399.13 o 
  -2   6  19      190.59      202.97    135.47 o 
   1   6  19     2622.51     2362.58    175.61 o 
   4   6  19     1255.98      926.93    158.02 o 
  -7   7  19     2814.20     2537.85    224.94 o 
  -4   7  19     5278.55     5682.29    544.67 o 
  -1   7  19     4791.04     4344.46    270.58 o 
   2   7  19      726.33      955.35    162.01 o 
  -9   8  19     3204.36     3075.32    523.46 o 
  -6   8  19      108.88      147.20    133.93 o 
  -3   8  19     3696.10     3601.24    257.30 o 
   0   8  19     5591.88     5118.13    615.43 o 
  -8   9  19      361.71      283.27    158.72 o 
  -5   9  19     1380.23     1436.19    231.42 o 
  -2   9  19     1679.04     1306.91    189.17 o 
  -4  10  19     3123.91     2829.62    245.86 o 
   0   1  20     6867.22     7711.86    418.40 o 
  -2   2  20     1508.42     1478.27    128.15 o 
   1   2  20     3229.62     3145.19    198.07 o 
  -4   3  20     9468.30     9476.24    330.09 o 
  -1   3  20    11643.80    12125.82    731.26 o 
   2   3  20      551.32      520.17    125.78 o 
  -6   4  20     7565.47     7443.57    439.45 o 
  -3   4  20    11666.23    13651.24   1688.21 o 
   0   4  20     2382.46     2147.29    156.56 o 
   3   4  20    14521.88    15716.47   2039.82 o 
  -8   5  20      109.90       72.59    167.10 o 
  -5   5  20     3487.39     3116.44    411.86 o 
  -2   5  20     1415.95     1312.46    135.33 o 
   1   5  20    10439.37    10181.82    638.09 o 
   4   5  20      938.33     1077.71    205.51 o 
  -7   6  20    10966.16     9807.74    362.95 o 
  -4   6  20     3142.84     2815.30    209.09 o 
  -1   6  20     9677.74     8476.13    611.57 o 
   2   6  20     1389.48     1228.91    167.61 o 
  -6   7  20      506.82      575.72    129.61 o 
  -3   7  20       97.71      141.67    150.36 o 
   0   7  20      128.07      140.31    136.63 o 
  -5   8  20      284.38      297.59    125.95 o 
  -2   8  20     8893.66     8077.02    710.88 o 
  -4   9  20     9142.62     9152.36    596.04 o 
   0   0  21     5727.68     5774.52    360.91 o 
   1   1  21     6856.51     6244.68    198.32 o 
  -1   2  21     2333.15     2439.59    204.82 o 
   2   2  21     4888.29     4928.60    286.33 o 
  -3   3  21     5984.46     6356.08    288.83 o 
   0   3  21     8052.90     7693.21   2096.34 o 
   3   3  21     4016.68     3810.88    229.90 o 
  -5   4  21      373.44      366.77    146.91 o 
  -2   4  21    10567.54    10704.99    438.95 o 
   1   4  21     2627.12     2649.98    194.35 o 
   4   4  21     1152.05     1250.72    377.31 o 
  -7   5  21      401.49      493.75    195.20 o 
  -4   5  21     2921.54     2842.34    328.59 o 
  -1   5  21       98.16       97.32    110.31 o 
   2   5  21     6889.47     6781.89    349.12 o 
  -6   6  21      780.72      686.59    137.95 o 
  -3   6  21      270.17      179.23    108.40 o 
   0   6  21     1254.00     1158.64    159.97 o 
  -5   7  21     7702.02     7342.43   1467.69 o 
  -2   7  21     1061.25     1147.82    160.20 o 
  -4   8  21     8175.41     7102.92    362.90 o 
  -1   1  22    13298.71    12078.67    636.17 o 
  -3   2  22     2266.45     2003.38    252.54 o 
   0   2  22     5919.31     5405.42    250.28 o 
  -5   3  22     8527.96     7961.90    424.54 o 
  -2   3  22    13500.45    11207.73    875.42 o 
   1   3  22      580.29      539.36    126.15 o 
  -4   4  22    10184.26     9876.73    498.11 o 
  -1   4  22    11900.38    10763.28   1099.23 o 
   2   4  22    14515.61    13349.95   1027.51 o 
  -6   5  22    11464.83    12361.08   1895.01 o 
  -3   5  22     3716.94     3339.09    222.50 o 
   0   5  22    17120.73    16779.97    740.82 o 
  -2   6  22    15561.74    15366.13   1168.96 o 
   0   1  23    10761.40    10756.39    340.13 o 
  -2   2  23     8232.68     8810.91    498.11 o 
   1   2  23     4258.94     3894.42    238.74 o 
  -4   3  23     5229.68     4931.24    679.56 o 
  -1   3  23     1739.72     1674.49    189.43 o 
  -3   4  23     6112.84     6043.95    419.57 o 
   0   4  23     4038.50     3851.44    228.27 o 
                                                 
